# Supplementary material for: Bone Marrow Stromal Cell Antigen 2: Is a Potential Neuroinflammation Biomarker of SOD1G93A Mouse Model of Amyotrophic Lateral Sclerosis in Pre-symptomatic Stage
Source: Front Neurosci. 2022 Feb 7;15:788730. doi: 10.3389/fnins.2021.788730 (PMC8858987; doi:10.3389/fnins.2021.788730)
Supplement: Supplementary file 1 [file Table_1.XLSX]

## Sheet: qPCR primer for DEG
gene	F primer5'-3'	R primer5'-3'
Bst2	TGGCAGGTCACAGTTGTTTGA	AAGTTCTGCGGAGGAAGACC
C1qa	CTCTGCAAAGTGAAGGGGCT	GACACAGACGGGGATCGTTT
C3	ACCTCATGGTGTTCGTGACC	CCGTGATTCTGGGAGAGTGT
Clec7a	CAGACACAGGGAGAAGGCAA	AAGTAGCTTGGGTCACGACG
Lgals3	TCGTGACTGCTAGGCAAGTG	CAAGTGAGCAGGCACCTGTA
Ly86	ACCTAGCTGCAAGAACCACTG	CATCTGTTGGGTCTGGGAACA
Tlr2	CGTTGTTCCCTGTGTTGCTG	ACCAGGATTTGAGCCAGAGC
Tmem173	GGTTACCATGAATGCCCCCA	AGGCTCAGTCAGGAGGCTAA
GAPDH	TGTGTCCGTCGTGGATCTGA	TTGCTGTTGAAGTCGCAGGAG
F, forward; R, reverse;
