# Supplementary material for: Bone Marrow Stromal Cell Antigen 2: Is a Potential Neuroinflammation Biomarker of SOD1G93A Mouse Model of Amyotrophic Lateral Sclerosis in Pre-symptomatic Stage
Source: Front Neurosci. 2022 Feb 7;15:788730. doi: 10.3389/fnins.2021.788730 (PMC8858987; doi:10.3389/fnins.2021.788730)
Supplement: Supplementary file 2 [file Table_2.xlsx]

## Sheet: GO_40d_SOD1_vs_WT_UP_DEG
#Term	Database	ID	Input number	Background number	P-Value		Corrected P-Value	Input	Hyperlink
--------------------
#Term	Database	ID	Input number	Background number	P-Value		Corrected P-Value	Input	Hyperlink
immune response	Gene Ontology	GO:0006955	6	167	7.20623e-06	5.14229	9.3681e-05	Prg4|Il6|C8a|C8b|Tlr1|Cxcl10	http://amigo.geneontology.org/cgi-bin/amigo/term_details?term=GO:0006955
immune system process	Gene Ontology	GO:0002376	7	324	3.23399e-05	4.49026	0.000210209	Lilrb4|Clec7a|Clec4a2|Serpina3g|C8a|C8b|Tlr1	http://amigo.geneontology.org/cgi-bin/amigo/term_details?term=GO:0002376
inflammatory response	Gene Ontology	GO:0006954	5	229	0.000457669	3.33945	0.00154761	Il6|Agtr1b|Tlr1|Cxcl10|Clec7a	http://amigo.geneontology.org/cgi-bin/amigo/term_details?term=GO:0006954
innate immune response	Gene Ontology	GO:0045087	5	231	0.000476187	3.32222	0.00154761	C8a|C8b|Tlr1|Clec4a2|Clec7a	http://amigo.geneontology.org/cgi-bin/amigo/term_details?term=GO:0045087
positive regulation of cell proliferation	Gene Ontology	GO:0008284	6	393	0.000799909	3.09696	0.00207976	F2|Timp1|Sp6|Il6|Cxcl10|Has2	http://amigo.geneontology.org/cgi-bin/amigo/term_details?term=GO:0008284
proteolysis	Gene Ontology	GO:0006508	6	549	0.00432114	2.3644	0.00913903	Slpi|F2|Mmp12|Prss57|Ctse|Capn8	http://amigo.geneontology.org/cgi-bin/amigo/term_details?term=GO:0006508
negative regulation of apoptotic process	Gene Ontology	GO:0043066	5	393	0.00492101	2.30795	0.00913903	Hnf1b|Il1rn|Il6|Egr2|Timp1	http://amigo.geneontology.org/cgi-bin/amigo/term_details?term=GO:0043066
positive regulation of transcription, DNA-dependent	Gene Ontology	GO:0045893	5	518	0.0151706	1.819	0.0246523	Egr2|Cdh1|Il6|Rbpjl|Hnf1b	http://amigo.geneontology.org/cgi-bin/amigo/term_details?term=GO:0045893
positive regulation of transcription from RNA polymerase II promoter	Gene Ontology	GO:0045944	6	758	0.0193963	1.71228	0.0280168	Il6|Arid3c|Egr2|E2f8|Hnf1b|Foxa3	http://amigo.geneontology.org/cgi-bin/amigo/term_details?term=GO:0045944
regulation of transcription, DNA-dependent	Gene Ontology	GO:0006355	10	1845	0.0312065	1.50575	0.0405685	Arid3c|Rbpjl|Taf7l|Bnc2|Egr2|Emx2|Sp6|E2f8|Hnf1b|Foxa3	http://amigo.geneontology.org/cgi-bin/amigo/term_details?term=GO:0006355
transcription, DNA-dependent	Gene Ontology	GO:0006351	9	1759	0.0557645	1.25364	0.0659035	Arid3c|Rbpjl|Taf7l|Bnc2|Egr2|Sp6|E2f8|Hnf1b|Foxa3	http://amigo.geneontology.org/cgi-bin/amigo/term_details?term=GO:0006351
transport	Gene Ontology	GO:0006810	5	1725	0.549912	0.259707	0.595738	Snx31|Trpm5|Pmp2|Ano2|Kdelr3	http://amigo.geneontology.org/cgi-bin/amigo/term_details?term=GO:0006810
biological_process	Gene Ontology	GO:0008150	10	4173	0.782711	0.106398	0.782711	BC051019|A930012O16Rik|Tex33|Tspan11|Mcmdc2|Kdelr3|D330045A20Rik|Muc15|Fam178b|Ms4a4d	http://amigo.geneontology.org/cgi-bin/amigo/term_details?term=GO:0008150
--------------------

## Sheet: GO_90d_SOD1_vs_WT_up_DEG
Go enrichment
#fg	265
#bg	15866
##Statistical test method: hypergeometric test
##FDR correction method: Benjamini and Hochberg
#Term	Database	ID	Input number	Background number	P-Value		Corrected P-Value	Input
--------------------
#Term	Database	ID	Input number	Background number	P-Value		Corrected P-Value	Input
--------------------
#Term	Database	ID	Input number	Background number	P-Value		Corrected P-Value	Input
immune system process	Gene Ontology	GO:0002376	39	324	6.02827e-15	14.2198	0	Tlr2|Ifi30|Naip2|Apobec3|Tlr12|Psmb8|Lgals3|Pycard|Iigp1|Cd300lg|Clec4n|Crtam|Lilrb4|Irf7|Olr1|Zbp1|Clec4d|C1qb|C1qa|AF251705|Cd4|C3|Lrmp|Tmem173|Lat2|Oasl2|Pirb|Cd86|Pdcd1|C1s1|Clec7a|Mx1|Spon2|Ets1|Fcgr1|Bst2|Lyn|Ifit1|Ly86
immune response	Gene Ontology	GO:0006955	23	167	6.32827e-15	14.1987	2.68952e-13	Fcgr2b|Ccl11|Ccl12|Tnfrsf1b|Vav1|Irf8|Sbspon|Cd4|Ccl3|Ccl6|Ccl4|Ccl9|Oasl2|Il12a|Ccr2|Tnf|Ccr9|Il1b|Ms4a2|Tlr2|Tnfsf8|Osm|Cxcl10
innate immune response	Gene Ontology	GO:0045087	26	231	1.43219e-14	13.844	4.05787e-13	Naip2|Apobec3|Tlr12|Lgals3|Pycard|Iigp1|Spon2|Irf7|Zbp1|Clec4d|C1qb|C1qa|C3|Tmem173|Clec4n|Oasl2|Cybb|C1s1|Clec7a|Mx1|Tlr2|Fcgr1|Bst2|Lyn|Ifit1|Ly86
inflammatory response	Gene Ontology	GO:0006954	25	229	9.54792e-14	13.0201	2.02893e-12	Sele|Naip2|Tlr12|Ptafr|Tnfrsf4|Pycard|Selp|Ccl11|Ccl12|Tnfrsf1b|Olr1|C3|Ccl3|Ccl4|Slc11a1|Ccr2|Tnf|Il1b|Ms4a2|Cnr2|Clec7a|Tlr2|Cxcl10|Lyn|Ly86
defense response to virus	Gene Ontology	GO:0051607	15	112	5.4653e-10	9.26239	9.29101e-09	Itgax|Spon2|Cxcl10|Pycard|Zbp1|Oasl2|Mx1|Apobec3|Apobec1|Ptprc|Bst2|Isg15|Cd86|Tmem173|Ifit1
defense response to protozoan	Gene Ontology	GO:0042832	7	19	1.42234e-08	7.847	2.01499e-07	Slc11a1|Irf8|Il12a|Cd37|Tspan32|Iigp1|Bcl3
positive regulation of phagocytosis	Gene Ontology	GO:0050766	8	31	3.08277e-08	7.51106	2.84537e-07	Fcer1g|Slc11a1|Clec7a|Fcgr2b|C3|Pycard|Fcgr3|Fcgr1
leukocyte cell-cell adhesion	Gene Ontology	GO:0007159	7	21	3.18975e-08	7.49624	2.84537e-07	Itgb2|Olr1|Sele|Itga5|Itgal|Ptprc|Selp
phagocytosis, engulfment	Gene Ontology	GO:0006911	6	13	3.1917e-08	7.49598	2.84537e-07	Fcer1g|Clec7a|Fcgr2b|Fcgr3|Aif1|Fcgr1
cell surface receptor signaling pathway	Gene Ontology	GO:0007166	14	130	3.62948e-08	7.44016	2.84537e-07	Fcer1g|Tnfrsf1b|Ms4a2|Cd22|Fcgr2b|Pth2r|Cd36|Lag3|Cd4|Clcf1|Itgal|Fcgr3|Fcgr1|Cd3g
chemotaxis	Gene Ontology	GO:0006935	13	110	3.68225e-08	7.43389	2.84537e-07	Ccl3|Ccl12|Ccl6|Ccl4|Ccl11|C3ar1|Ccl9|Il16|Ccr2|Ptafr|Cxcl10|Ccr9|Cxcl16
positive regulation of interleukin-6 production	Gene Ontology	GO:0032755	9	45	4.62826e-08	7.33458	3.27835e-07	Spon2|Fcer1g|Il1rl2|Cd36|Tlr2|Tnf|Ucn|Pycard|Il1b
positive regulation of interferon-gamma production	Gene Ontology	GO:0032729	8	37	1.38334e-07	6.85907	9.04492e-07	Slc11a1|Irf8|Il12a|Ccr2|Tnf|Pycard|Il1b|Bcl3
positive regulation of tumor necrosis factor production	Gene Ontology	GO:0032760	8	41	3.23125e-07	6.49063	1.96183e-06	Spon2|Fcer1g|Ccl4|Clec7a|Ccl3|Cd36|Tlr2|Pycard
neutrophil chemotaxis	Gene Ontology	GO:0030593	7	33	9.87264e-07	6.00557	5.5945e-06	Ccl3|Fcer1g|Itgb2|Vav1|Lgals3|Il1b|Fcgr3
cytokine-mediated signaling pathway	Gene Ontology	GO:0019221	10	88	2.04837e-06	5.68859	1.0882e-05	Csf2rb|Ccl12|Il10ra|Il1rl2|Csf2rb2|Pirb|Iigp1|Ccr2|Il1b|Ptpn6
integrin-mediated signaling pathway	Gene Ontology	GO:0007229	9	77	5.28765e-06	5.27674	2.64383e-05	Itgax|Fcer1g|Adam5|Tyrobp|Itga5|Tspan32|Vav1|Itgb2|Itgal
cell adhesion	Gene Ontology	GO:0007155	22	452	7.57787e-06	5.12045	3.57844e-05	Aoc3|Wisp2|Sele|Gpnmb|Pcdh12|Col28a1|Selp|Itgax|Spon2|Itgb2|Olr1|Ly9|Cd36|Cd4|Cd6|Itgal|Cd84|Postn|Siglec1|Col6a6|Cd22|Itga5
positive regulation of cytokine secretion	Gene Ontology	GO:0050715	6	32	1.29084e-05	4.88913	5.7748e-05	Clec4n|Crtam|Cd36|AF251705|Tlr2|Tnf
defense response to bacterium	Gene Ontology	GO:0042742	10	115	2.27948e-05	4.64216	9.6878e-05	Spon2|Fcer1g|Slc11a1|Irf8|Naip2|Lyz2|Tnf|Isg15|Fcgr1|Bcl3
tumor necrosis factor-mediated signaling pathway	Gene Ontology	GO:0033209	5	22	2.61177e-05	4.58306	0.000105715	Tnfrsf4|Pycard|Tnf|Tnfrsf1b|Card14
cellular response to lipopolysaccharide	Gene Ontology	GO:0071222	7	55	3.42837e-05	4.46491	0.00013246	Spon2|Tnfrsf1b|Irf8|Cd36|Tnf|Cxcl10|Pycard
defense response to Gram-negative bacterium	Gene Ontology	GO:0050829	5	25	5.05769e-05	4.29605	0.000179127	Cd4|Lyz2|Pycard|Iigp1|Slc11a1
B cell receptor signaling pathway	Gene Ontology	GO:0050853	5	25	5.05769e-05	4.29605	0.000179127	Ptpn6|Lyn|Ptprc|Nfam1|Lat2
response to bacterium	Gene Ontology	GO:0009617	5	26	6.17697e-05	4.20922	0.000201939	Tlr2|Irf8|Fcgr2b|Fcgr1|Slc11a1
lipopolysaccharide-mediated signaling pathway	Gene Ontology	GO:0031663	5	26	6.17697e-05	4.20922	0.000201939	Il1b|Tnf|Ptafr|Lyn|Ccl12
regulation of inflammatory response	Gene Ontology	GO:0050727	6	45	9.67416e-05	4.01439	0.000304557	Casp4|Il1rl2|Clcf1|Pycard|Lyn|Pik3ap1
positive regulation of cell migration	Gene Ontology	GO:0030335	10	140	0.000121838	3.91422	0.000363519	Ccl11|C3ar1|Itga5|Arhgef39|Ets1|Myo1f|Cxcl10|Lyn|Aif1|Cxcl16
defense response to Gram-positive bacterium	Gene Ontology	GO:0050830	6	47	0.000124024	3.90649	0.000363519	Myo1f|Cd36|Tlr2|Lyz2|Tnf|Tnfsf8
negative regulation of peptidase activity	Gene Ontology	GO:0010466	9	115	0.000132861	3.8766	0.00037644	Timp1|Serpina3n|Cd109|Cst7|Serpinb8|Col28a1|Wfdc2|Itih4|Fetub
positive regulation of nitric oxide biosynthetic process	Gene Ontology	GO:0045429	5	31	0.000149033	3.82672	0.000408638	Tlr2|Itgb2|Il1b|Tnf|Aif1
positive regulation of T cell proliferation	Gene Ontology	GO:0042102	6	50	0.000176027	3.75442	0.000467571	Il12a|Cd86|Ptprc|Itgal|Il1b|Aif1
positive regulation of angiogenesis	Gene Ontology	GO:0045766	8	96	0.000203269	3.69193	0.000523571	Ccl11|Itgb2|C3ar1|Ntrk1|Ets1|Runx1|C3|Il1b
response to virus	Gene Ontology	GO:0009615	6	52	0.000219321	3.65892	0.000548303	Oasl2|Mx1|Tnf|Bcl3|Bst2|Ifit1
cell chemotaxis	Gene Ontology	GO:0060326	5	36	0.000308906	3.51017	0.0007502	Ccl3|Ccl6|Cxcl10|Arhgef16|Cxcl16
receptor-mediated endocytosis	Gene Ontology	GO:0006898	6	56	0.000330837	3.48039	0.000781143	Olr1|Scara5|Cd36|Cxcl16|Fcgr1|Msr1
positive regulation of cell proliferation	Gene Ontology	GO:0008284	17	393	0.000340785	3.46752	0.000782884	Ngf|Igf1|Timp1|Hlx|Akr1c18|Ptpn6|Clcf1|Tnf|Osm|T|Ghrh|Cxcl10|Lyn|Ets1|Fgfr4|Atf3|Fgf21
negative regulation of gene expression	Gene Ontology	GO:0010629	8	107	0.000426902	3.36967	0.000954913	Ccnb1|Cd36|Tnf|Ucn2|Ucn|Il1b|Aif1|Tgif1
positive regulation of inflammatory response	Gene Ontology	GO:0050729	5	40	0.000510639	3.29189	0.00111293	Tlr2|Ccl3|Ccr2|Tnf|Il1rl1
memory	Gene Ontology	GO:0007613	6	63	0.000628151	3.20194	0.00133482	Il1rn|Ngf|Igf1|Slc6a4|Itga5|Il1b
positive regulation of sequence-specific DNA binding transcription factor activity	Gene Ontology	GO:0051091	7	88	0.00067222	3.17249	0.00139363	Ngf|Cdkn2a|Nfam1|Tnf|Fosl1|Pycard|Il1b
signal transduction	Gene Ontology	GO:0007165	33	1126	0.00114011	2.94305	0.00230736	Sigirr|Socs3|Sele|Tlr12|Ptafr|Unc5cl|Rasal3|Gpr25|Il1rl1|Il1rl2|Pth2r|Cd36|Pilra|Hmha1|Lpar5|Arhgap40|Htr6|Ccr2|Tnf|Gngt2|Arhgap25|Ccr9|Ms4a2|Lyn|Fcer1g|Cnr2|C3ar1|Nfam1|Tlr2|Trem2|Cxcl10|Gpr160|Ptpn6
positive regulation of NF-kappaB transcription factor activity	Gene Ontology	GO:0051092	7	97	0.00119828	2.92144	0.00236869	Itgb2|Ntrk1|Card14|Tlr2|Tnf|Pycard|Il1b
regulation of blood pressure	Gene Ontology	GO:0008217	5	52	0.00171424	2.76593	0.0033116	Acta2|Corin|Cyp4f18|Aoc3|C3ar1
positive regulation of peptidyl-tyrosine phosphorylation	Gene Ontology	GO:0050731	6	78	0.00192908	2.71465	0.00364382	Igf1|Itga5|Cd36|Cd4|Osm|Lyn
negative regulation of cell proliferation	Gene Ontology	GO:0008285	13	310	0.00220423	2.65674	0.00407303	E2f7|Tspan32|Igf1|Il1rl1|Wisp2|Tnf|Cd37|Tlr2|Cdkn2a|Fosl1|Il1b|Lyn|Tgif1
response to lipopolysaccharide	Gene Ontology	GO:0032496	6	87	0.0033497	2.47499	0.00605796	Spon2|Cnr2|Slc11a1|Il12a|Ptafr|Il1b
sensory perception of pain	Gene Ontology	GO:0019233	5	67	0.00520437	2.28363	0.00921607	Il1rn|Ccr2|Cnr2|Ngf|Ntrk1
positive regulation of protein phosphorylation	Gene Ontology	GO:0001934	7	133	0.00700735	2.15445	0.0121556	Card14|Cd6|Tnf|C3|Ucn|Il1b|Aif1
positive regulation of transcription from RNA polymerase II promoter	Gene Ontology	GO:0045944	22	758	0.00849788	2.07069	0.0144464	Igf1|Runx1|Top2a|Irf7|Tnfsf8|Nr1h4|Tmem173|Bcl3|E2f7|Ccl3|Slc11a1|Hnf1b|Tnf|T|Il1b|Cdkn2a|Elf4|Pax5|Spi1|Tlr2|Ets1|Osm
regulation of apoptotic process	Gene Ontology	GO:0042981	6	116	0.0132245	1.87862	0.0220409	Casp4|Card14|Ets1|Tnfrsf4|Pycard|Bcl3
ion transport	Gene Ontology	GO:0006811	16	561	0.0266126	1.57491	0.0435013	Tmc5|Fxyd5|Atp2a1|Kcnj15|Slc11a1|Aspn|Hvcn1|Cacna1f|Cybb|Slco1b2|Atp6v1c2|Scara5|Chrne|Atp6v0d2|Cacna1s|Piezo1
positive regulation of transcription, DNA-dependent	Gene Ontology	GO:0045893	15	518	0.0278151	1.55572	0.0446092	Pax5|Cdkn2a|Irf7|Igf1|Hnf4g|Irf8|Tnf|Ets1|Hnf1b|Runx1|Spi1|Il1b|Elf4|Bcl3|Ghrh
positive regulation of ERK1 and ERK2 cascade	Gene Ontology	GO:0070374	5	104	0.0302753	1.51891	0.0476556	C3|Pycard|Fgfr4|Il1b|Fgf21
positive regulation of I-kappaB kinase/NF-kappaB cascade	Gene Ontology	GO:0043123	5	109	0.0360075	1.44361	0.055648	S100a4|Il1b|Tnf|Cd36|Clec4n
positive regulation of gene expression	Gene Ontology	GO:0010628	7	197	0.0477403	1.32111	0.072463	Ngf|Slc11a1|Slc6a4|Vim|Hnf1b|Ucn|Il1b
cation transport	Gene Ontology	GO:0006812	5	121	0.0523389	1.28118	0.0780493	Slc9b1|Piezo1|Aoc3|Atp2a1|Chrne
mitosis	Gene Ontology	GO:0007067	8	256	0.0660362	1.18022	0.0967772	Ccnb1|Bub1|Aurkb|Ube2c|Cep55|Cdca2|Casc5|Fam64a
intracellular signal transduction	Gene Ontology	GO:0035556	10	356	0.0762278	1.11789	0.109568	Asb10|Ngf|Socs3|Lat2|Vav1|Fcgr2b|Nfam1|Hmha1|Lyn|Ptpn6
proteolysis	Gene Ontology	GO:0006508	14	549	0.077342	1.11158	0.109568	Casp4|Adam5|C1s1|Mmp12|Cpa6|Rhbdf2|Pcsk4|Ctse|Corin|St14|Psmb8|Htra4|Usp18|Phex
ion transmembrane transport	Gene Ontology	GO:0034220	5	139	0.0837362	1.07709	0.115245	Slc37a2|Piezo1|Hvcn1|Slco1b2|Aoc3
G-protein coupled receptor signaling pathway	Gene Ontology	GO:0007186	15	606	0.0840612	1.0754	0.115245	Cnr2|Vav1|C3ar1|Pth2r|Akr1c18|Htr6|Ccr2|Ptafr|Gngt2|Cxcl10|Ccr9|Gpr160|Lpar5|Rgs1|Gpr25
regulation of ion transmembrane transport	Gene Ontology	GO:0034765	5	163	0.137822	0.860682	0.18595	Cybb|Hvcn1|Cacna1s|Kcnj15|Cacna1f
negative regulation of transcription from RNA polymerase II promoter	Gene Ontology	GO:0000122	13	556	0.140344	0.852807	0.186394	E2f7|Hnf1b|Rhox5|Cd36|Pax5|Crym|Tnf|T|Aurkb|Nr1h4|Mdfi|Il1b|Tgif1
positive regulation of apoptotic process	Gene Ontology	GO:0043065	7	265	0.156258	0.806157	0.204338	Cdkn2a|Nupr1|Tnf|Fosl1|Pycard|Il1b|Top2a
negative regulation of apoptotic process	Gene Ontology	GO:0043066	9	393	0.212403	0.672839	0.273549	Il1rn|Igf1|Timp1|Socs3|Card14|Hnf1b|Ucn|Aif1|Bcl3
cell division	Gene Ontology	GO:0051301	8	344	0.218561	0.660428	0.277278	Ccnb1|Bub1|Casc5|Ube2c|Cep55|Cdca2|Aurkb|Fam64a
lipid metabolic process	Gene Ontology	GO:0006629	9	426	0.283401	0.547598	0.354251	Il1rn|Aspg|Tbxas1|Acsm3|Lpl|Apoc2|Plb1|C3|Awat2
cell cycle	Gene Ontology	GO:0007049	11	590	0.398189	0.399911	0.490522	E2f7|Ccnb1|Cdkn2a|Bub1|Aurkb|Ube2c|Cep55|Cdca2|Casc5|Dlgap5|Fam64a
regulation of transcription from RNA polymerase II promoter	Gene Ontology	GO:0006357	6	317	0.436516	0.36	0.530055	Spi1|Irf7|Ets1|T|Nr1h4|Elf4
cell differentiation	Gene Ontology	GO:0030154	12	671	0.446153	0.350516	0.534127	Mdfi|Taf7l|Hlx|Robo4|Elf4|Pax5|Zmynd15|Ntrk1|Psmb8|Lgals3|Ets1|Ptpn6
transcription from RNA polymerase II promoter	Gene Ontology	GO:0006366	7	398	0.498674	0.302183	0.588712	Spi1|Irf7|Hnf1b|Ets1|T|Nr1h4|Elf4
negative regulation of transcription, DNA-dependent	Gene Ontology	GO:0045892	7	408	0.524961	0.279873	0.608666	Cdkn2a|Zmynd15|Pax5|Tnf|Bcl3|Tnfrsf4|Atf3
apoptotic process	Gene Ontology	GO:0006915	9	531	0.529897	0.275808	0.608666	Casp4|Cdkn2a|Bub1|Card14|Tnf|Pycard|Naip2|Tmem173|Pdcd1
transmembrane transport	Gene Ontology	GO:0055085	6	371	0.589107	0.229806	0.667654	Slc37a2|Slc16a3|Hvcn1|Cacna1f|Slc9b1|Cacna1s
metabolic process	Gene Ontology	GO:0008152	8	556	0.715151	0.145602	0.79984	Gstm2|Acsm3|Apobec3|Lyz2|Ugt1a6a|Ugt1a9|Ugt1a1|Ugt1a2
transport	Gene Ontology	GO:0006810	26	1725	0.740413	0.130526	0.808272	Tmc5|Slc16a3|Cacna1f|Slc6a19|Slco1b2|Slc9b1|Cacna1s|Syt8|Atp2a1|Scara5|Cd36|Rhbdf2|Atp6v0d2|Piezo1|Slc37a2|Aspn|Slc11a1|Hvcn1|Slc15a3|Fxyd5|Kcnj15|Slc6a4|Cybb|Apoc2|Chrne|Atp6v1c2
response to DNA damage stimulus	Gene Ontology	GO:0006974	5	369	0.741708	0.129767	0.808272	E2f7|Lyn|2810417H13Rik|Bcl3|Top2a
protein phosphorylation	Gene Ontology	GO:0006468	8	584	0.764047	0.11688	0.822075	Ccnb1|Bub1|Mlkl|Ntrk1|Stk31|Aurkb|Fgfr4|Lyn
oxidation-reduction process	Gene Ontology	GO:0055114	8	662	0.868001	0.0614797	0.922251	Aoc3|Tbxas1|Cyp4f18|Ifi30|Cybb|Crym|Akr1c18|Marc1
regulation of transcription, DNA-dependent	Gene Ontology	GO:0006355	25	1845	0.891492	0.0498824	0.935517	Irf8|Rhox5|Hnf4g|Il16|Zmynd15|Fosl1|Tgif1|Taf7l|Irf7|Nupr1|Runx1|Nr1h4|Bcl3|E2f7|Hnf1b|T|Tbx4|Prrx2|Cdkn2a|Elf4|Pax5|Spi1|Hlx|Ets1|Atf3
multicellular organismal development	Gene Ontology	GO:0007275	12	987	0.904544	0.0435704	0.937637	Mdfi|Itgb2|Taf7l|Wif1|Dkk2|Robo4|Ntrk1|Pax5|Tnf|T|Tbx4|Prrx2
phosphorylation	Gene Ontology	GO:0016310	7	665	0.931512	0.0308115	0.953958	Bub1|Tyrobp|Ntrk1|Stk31|Aurkb|Lyn|Fgfr4
transcription, DNA-dependent	Gene Ontology	GO:0006351	22	1759	0.944779	0.0246698	0.956026	Irf8|Taf7l|Hnf4g|Il16|Runx1|Tgif1|Irf7|Nupr1|Nr1h4|Atf3|E2f7|Hnf1b|T|Tbx4|Cdkn2a|Elf4|Pax5|Spi1|Zmynd15|Hlx|Ets1|Bcl3
biological_process	Gene Ontology	GO:0008150	41	4173	0.999993	3.22399e-06	0.999993	Asb10|Tmc5|4921507L20Rik|2310007L24Rik|Fam46c|Cdca2|AB124611|Col28a1|Slc9b1|Fcrl1|Gyltl1b|Gpr25|Slc44a3|Scgb3a1|Unc5cl|Sbspon|Ms4a6d|Lrmp|Glt8d2|Ifi44|Igfn1|BC051019|1700030C12Rik|Arhgap40|Glod5|Nxpe2|Susd3|Fam64a|Traf3ip3|Muc15|Xlr|Mtap7d3|Tmigd1|Myot|Lrrc25|BC049635|Tex22|Ssu2|Gadl1|Wfdc2|Bach2os

## Sheet: GO_90d_WT_vs 40_WT_up
#fg	81
#bg	15866
##Statistical test method: hypergeometric test
##FDR correction method: Benjamini and Hochberg
#Term	Database	ID	Input number	Background number	P-Value		Corrected P-Value	Input	Hyperlink
--------------------
#Term	Database	ID	Input number	Background number	P-Value		Corrected P-Value	Input	Hyperlink
--------------------
#Term	Database	ID	Input number	Background number	P-Value		Corrected P-Value	Input	Hyperlink
inflammatory response	Gene Ontology	GO:0006954	10	229	2.47323e-07	6.60674	4.45181e-06	Bdkrb1|Chil3|Ccl12|Tac1|Cd40|Lta|S100a9|S100a8|Chia1|Itgb2l	http://amigo.geneontology.org/cgi-bin/amigo/term_details?term=GO:0006954
immune system process	Gene Ontology	GO:0002376	10	324	5.712e-06	5.24321	5.1408e-05	Ifitm2|Klrk1|Chia1|Cd40|Clec4a2|Serpina3g|Cd300lf|S100a9|S100a8|Lgals3	http://amigo.geneontology.org/cgi-bin/amigo/term_details?term=GO:0002376
neuropeptide signaling pathway	Gene Ontology	GO:0007218	6	100	1.19383e-05	4.92306	7.163e-05	Nmu|Pdyn|Tac1|Tac2|Npy|Npsr1	http://amigo.geneontology.org/cgi-bin/amigo/term_details?term=GO:0007218
innate immune response	Gene Ontology	GO:0045087	7	231	0.000176429	3.75343	0.000793929	Ifitm2|Klrk1|Defb1|Clec4a2|S100a9|S100a8|Lgals3	http://amigo.geneontology.org/cgi-bin/amigo/term_details?term=GO:0045087
chemotaxis	Gene Ontology	GO:0006935	5	110	0.0002464	3.60836	0.000887039	Ackr4|Ccl12|S100a9|S100a8|Fpr2	http://amigo.geneontology.org/cgi-bin/amigo/term_details?term=GO:0006935
apoptotic process	Gene Ontology	GO:0006915	8	531	0.00564452	2.24837	0.0169336	Ngb|Chia1|Serpina3g|Dnase1|Gpr65|S100a9|S100a8|Dapl1	http://amigo.geneontology.org/cgi-bin/amigo/term_details?term=GO:0006915
signal transduction	Gene Ontology	GO:0007165	11	1126	0.027498	1.5607	0.0707092	Bdkrb1|Fcer1g|Kcnh3|Opn1sw|Sectm1a|Ackr4|Fpr2|Wnt6|Gpr65|Gfra3|Npsr1	http://amigo.geneontology.org/cgi-bin/amigo/term_details?term=GO:0007165
lipid metabolic process	Gene Ontology	GO:0006629	5	426	0.0666727	1.17605	0.133627	Neu2|Alox15|Prkag3|Sult2b1|Pemt	http://amigo.geneontology.org/cgi-bin/amigo/term_details?term=GO:0006629
ion transport	Gene Ontology	GO:0006811	6	561	0.0668135	1.17514	0.133627	Fxyd3|Slc22a18|Slc17a7|Steap4|Kcnh3|Kcnip2	http://amigo.geneontology.org/cgi-bin/amigo/term_details?term=GO:0006811
G-protein coupled receptor signaling pathway	Gene Ontology	GO:0007186	6	606	0.0891465	1.0499	0.159519	Bdkrb1|Opn1sw|Ackr4|Fpr2|Gpr65|Npsr1	http://amigo.geneontology.org/cgi-bin/amigo/term_details?term=GO:0007186
transport	Gene Ontology	GO:0006810	13	1725	0.0974837	1.01107	0.159519	Slc22a18|Fxyd3|Crabp2|Ngb|Slc17a7|Slc16a5|Steap4|Rbp7|Kcnh3|Sec61b|Kcnip2|Apoa2|Pdzk1	http://amigo.geneontology.org/cgi-bin/amigo/term_details?term=GO:0006810
positive regulation of transcription from RNA polymerase II promoter	Gene Ontology	GO:0045944	6	758	0.190152	0.7209	0.285227	Arid3c|Egr2|Tfap2c|Cd40|Ebf2|Neurog1	http://amigo.geneontology.org/cgi-bin/amigo/term_details?term=GO:0045944
oxidation-reduction process	Gene Ontology	GO:0055114	5	662	0.249225	0.603409	0.331607	Mpo|Alox15|Th|Steap4|Epx	http://amigo.geneontology.org/cgi-bin/amigo/term_details?term=GO:0055114
cell differentiation	Gene Ontology	GO:0030154	5	671	0.257917	0.588521	0.331607	Klrk1|Lgals3|Neurog1|Tfap2c|Dapl1	http://amigo.geneontology.org/cgi-bin/amigo/term_details?term=GO:0030154
biological_process	Gene Ontology	GO:0008150	22	4173	0.472361	0.325726	0.566833	Smpdl3b|AY512931|Slc16a5|Odf3l1|Fcrl6|C130021I20Rik|Tmem252|Rnf183|Tulp2|Ccdc158|Plekhn1|Tex33|Fate1|Klrb1a|Mcmdc2|4930483J18Rik|Dapl1|Cib3|Fam92b|Lkaaear1|Pdzk1ip1|Ermap	http://amigo.geneontology.org/cgi-bin/amigo/term_details?term=GO:0008150
multicellular organismal development	Gene Ontology	GO:0007275	5	987	0.572581	0.242163	0.644153	Itgb2l|Neurog1|Dmbx1|Wnt6|Ebf2	http://amigo.geneontology.org/cgi-bin/amigo/term_details?term=GO:0007275
transcription, DNA-dependent	Gene Ontology	GO:0006351	8	1759	0.688136	0.162325	0.728615	Arid3c|Dmbx1|Egr2|Tfap2c|Gbx1|Prdm6|Ebf2|Neurog1	http://amigo.geneontology.org/cgi-bin/amigo/term_details?term=GO:0006351
regulation of transcription, DNA-dependent	Gene Ontology	GO:0006355	8	1845	0.73939	0.131127	0.73939	Gbx1|Dmbx1|Egr2|Tfap2c|Arid3c|Prdm6|Ebf2|Neurog1	http://amigo.geneontology.org/cgi-bin/amigo/term_details?term=GO:0006355

## Sheet: GO_90d_SOD_vs 40_SOD_up
#fg	263
#bg	15866
##Statistical test method: hypergeometric test
##FDR correction method: Benjamini and Hochberg
#Term	Database	ID	Input number	Background number	P-Value	Corrected P-Value	Input	Hyperlink
--------------------
#Term	Database	ID	Input number	Background number	P-Value	Corrected P-Value	Input	Hyperlink
--------------------
#Term	Database	ID	Input number	Background number	P-Value	Corrected P-Value	Input	Hyperlink
immune system process	Gene Ontology	GO:0002376	36	324	0	3.18745e-13	Naip5|Psmb8|Fgr|Hck|Lgals3|Pycard|Lilrb4|Irf7|Olr1|Zbp1|Clec4e|C1qc|C1qb|C1qa|AF251705|Cd4|Nlrc4|Lrmp|Tmem173|Ly86|Oasl2|Pirb|Oasl1|S100a9|S100a8|Cd86|Pdcd1|Cd300a|Clec7a|Cd40|Tlr2|Bst2|Cd180|Ifit3|Fcgr1|Ltf	http://amigo.geneontology.org/cgi-bin/amigo/term_details?term=GO:0002376
inflammatory response	Gene Ontology	GO:0006954	26	229	9.65894e-15	3.18745e-13	Naip5|Pycard|Hck|Selp|Ccl11|Ccl12|Tnfrsf1b|Klkb1|Gal|Nlrc4|Ccl3|Ccl4|Slc11a1|Ccr2|Tnf|S100a9|S100a8|Ms4a2|Chil3|Olr1|Clec7a|Cd40|Tlr2|Cyba|Cd180|Ly86	http://amigo.geneontology.org/cgi-bin/amigo/term_details?term=GO:0006954
innate immune response	Gene Ontology	GO:0045087	25	231	9.81437e-14	2.15916e-12	Naip5|Fgr|Hck|Lgals3|Pycard|Cybb|Irf7|Zbp1|C1qc|C1qb|C1qa|Nlrc4|Tmem173|Oasl2|Oasl1|S100a9|S100a8|Clec7a|Tlr2|Cyba|Bst2|Cd180|Ifit3|Fcgr1|Ly86	http://amigo.geneontology.org/cgi-bin/amigo/term_details?term=GO:0045087
immune response	Gene Ontology	GO:0006955	19	167	4.18423e-11	6.90398e-10	Ccl3|Ccl12|Ccl6|Ccl4|Ccl11|Fcgr2b|Clec4e|Irf8|Oasl2|Il12a|Oasl1|Tlr2|Ccr2|Cd4|Osm|Tnfrsf1b|Tnf|C1qc|Ms4a2	http://amigo.geneontology.org/cgi-bin/amigo/term_details?term=GO:0006955
neutrophil chemotaxis	Gene Ontology	GO:0030593	9	33	2.24547e-09	2.96401e-08	Ccl3|Fcer1g|Itgb2|Cxcr2|S100a9|S100a8|Csf3r|Lgals3|Fcgr3	http://amigo.geneontology.org/cgi-bin/amigo/term_details?term=GO:0030593
phagocytosis, engulfment	Gene Ontology	GO:0006911	6	13	3.05087e-08	3.35596e-07	Fcer1g|Clec7a|Fcgr2b|Fcgr3|Aif1|Fcgr1	http://amigo.geneontology.org/cgi-bin/amigo/term_details?term=GO:0006911
cell surface receptor signaling pathway	Gene Ontology	GO:0007166	13	130	2.47559e-07	2.30274e-06	Fcer1g|Tnfrsf1b|Ms4a2|Cd22|Fcgr2b|Lag3|Cd4|Cxcr2|Cd247|Itgal|Fcgr3|Fcgr1|Cd3g	http://amigo.geneontology.org/cgi-bin/amigo/term_details?term=GO:0007166
chemotaxis	Gene Ontology	GO:0006935	12	110	2.7912e-07	2.30274e-06	Ccl3|Ccl12|Ccl6|Ccl4|Ccl11|C3ar1|Cxcr2|Ccr2|S100a9|S100a8|Rac2|Cxcl16	http://amigo.geneontology.org/cgi-bin/amigo/term_details?term=GO:0006935
positive regulation of phagocytosis	Gene Ontology	GO:0050766	7	31	5.94216e-07	4.35758e-06	Fcer1g|Slc11a1|Clec7a|Fcgr2b|Pycard|Fcgr3|Fcgr1	http://amigo.geneontology.org/cgi-bin/amigo/term_details?term=GO:0050766
defense response to virus	Gene Ontology	GO:0051607	11	112	2.52202e-06	1.66453e-05	Itgax|Zbp1|Oasl2|Cd40|Oasl1|Isg15|Bst2|Pycard|Cd86|Ifit3|Tmem173	http://amigo.geneontology.org/cgi-bin/amigo/term_details?term=GO:0051607
defense response to bacterium	Gene Ontology	GO:0042742	11	115	3.27303e-06	1.96382e-05	Irf8|Fcer1g|Romo1|Stab2|Naip5|Slc11a1|Lyz2|Tnf|Isg15|Nlrc4|Fcgr1	http://amigo.geneontology.org/cgi-bin/amigo/term_details?term=GO:0042742
positive regulation of inflammatory response	Gene Ontology	GO:0050729	7	40	3.7091e-06	2.04001e-05	Ccl3|Tlr2|Ccr2|Tnf|S100a9|S100a8|Ctss	http://amigo.geneontology.org/cgi-bin/amigo/term_details?term=GO:0050729
muscle contraction	Gene Ontology	GO:0006936	6	29	6.75734e-06	3.43065e-05	Myh1|Myh4|Fxyd1|Sgca|Myl1|Trim63	http://amigo.geneontology.org/cgi-bin/amigo/term_details?term=GO:0006936
positive regulation of cytokine secretion	Gene Ontology	GO:0050715	6	32	1.23643e-05	5.8289e-05	Clec4e|Fgr|AF251705|Tlr2|Tnf|Htr2b	http://amigo.geneontology.org/cgi-bin/amigo/term_details?term=GO:0050715
leukocyte cell-cell adhesion	Gene Ontology	GO:0007159	5	21	1.9727e-05	8.21021e-05	Fermt3|Itgb2|Itgal|Selp|Olr1	http://amigo.geneontology.org/cgi-bin/amigo/term_details?term=GO:0007159
activation of cysteine-type endopeptidase activity involved in apoptotic process	Gene Ontology	GO:0006919	8	70	1.99035e-05	8.21021e-05	Ctsh|Cdkn2a|P2rx1|Tnf|S100a9|S100a8|Nlrc4|Pycard	http://amigo.geneontology.org/cgi-bin/amigo/term_details?term=GO:0006919
positive regulation of interferon-gamma production	Gene Ontology	GO:0032729	6	37	2.95921e-05	0.000114887	Slc11a1|Irf8|Il12a|Ccr2|Tnf|Pycard	http://amigo.geneontology.org/cgi-bin/amigo/term_details?term=GO:0032729
defense response to Gram-negative bacterium	Gene Ontology	GO:0050829	5	25	4.87859e-05	0.000178882	Naip5|Lyz2|Cd4|Pycard|Slc11a1	http://amigo.geneontology.org/cgi-bin/amigo/term_details?term=GO:0050829
positive regulation of tumor necrosis factor production	Gene Ontology	GO:0032760	6	41	5.41451e-05	0.000188083	Ccl3|Fcer1g|Ccl4|Clec7a|Tlr2|Pycard	http://amigo.geneontology.org/cgi-bin/amigo/term_details?term=GO:0032760
response to bacterium	Gene Ontology	GO:0009617	5	26	5.95886e-05	0.000196642	Tlr2|Irf8|Fcgr2b|Fcgr1|Slc11a1	http://amigo.geneontology.org/cgi-bin/amigo/term_details?term=GO:0009617
positive regulation of NF-kappaB transcription factor activity	Gene Ontology	GO:0051092	8	97	0.000207436	0.000651942	Itgb2|Cd40|Tlr2|Ripk3|Tnf|Ltf|Nlrc4|Pycard	http://amigo.geneontology.org/cgi-bin/amigo/term_details?term=GO:0051092
integrin-mediated signaling pathway	Gene Ontology	GO:0007229	7	77	0.000284087	0.00085226	Itgax|Fcer1g|Itgb2|Tyrobp|Fgr|Adam5|Itgal	http://amigo.geneontology.org/cgi-bin/amigo/term_details?term=GO:0007229
receptor-mediated endocytosis	Gene Ontology	GO:0006898	6	56	0.000317709	0.000911688	Olr1|Stab2|Lgals3bp|Cd300a|Fcgr1|Cxcl16	http://amigo.geneontology.org/cgi-bin/amigo/term_details?term=GO:0006898
proteolysis	Gene Ontology	GO:0006508	20	549	0.000855703	0.00235318	Ctsh|Tmprss7|Adam5|Ctsz|Mmp12|Klkb1|Tpsg1|Mmp19|Corin|Cps1|St14|Prss56|Ltf|Psmb8|Htra4|Usp18|Ctss|Ctse|Prtn3|Ctsw	http://amigo.geneontology.org/cgi-bin/amigo/term_details?term=GO:0006508
defense response to Gram-positive bacterium	Gene Ontology	GO:0050830	5	47	0.00104663	0.00276311	Tlr2|Lyz2|Tnf|Fgr|Hck	http://amigo.geneontology.org/cgi-bin/amigo/term_details?term=GO:0050830
regulation of blood pressure	Gene Ontology	GO:0008217	5	52	0.00165817	0.0042092	Corin|P2rx1|Cyp4f18|Cyba|C3ar1	http://amigo.geneontology.org/cgi-bin/amigo/term_details?term=GO:0008217
cellular response to lipopolysaccharide	Gene Ontology	GO:0071222	5	55	0.002132	0.00521157	Cd180|Pycard|Tnf|Tnfrsf1b|Irf8	http://amigo.geneontology.org/cgi-bin/amigo/term_details?term=GO:0071222
positive regulation of endothelial cell proliferation	Gene Ontology	GO:0001938	5	57	0.00249831	0.00588886	Ccl11|Ang|Cyba|Arg1|Htr2b	http://amigo.geneontology.org/cgi-bin/amigo/term_details?term=GO:0001938
negative regulation of peptidase activity	Gene Ontology	GO:0010466	7	115	0.00304393	0.00692758	Spint1|Serpina3n|Timp1|Cd109|Fetub|Serpinf2|Cst7	http://amigo.geneontology.org/cgi-bin/amigo/term_details?term=GO:0010466
positive regulation of smooth muscle cell proliferation	Gene Ontology	GO:0048661	5	62	0.00361131	0.00794489	C3ar1|Tnf|Cyba|Aif1|Serpinf2	http://amigo.geneontology.org/cgi-bin/amigo/term_details?term=GO:0048661
positive regulation of angiogenesis	Gene Ontology	GO:0045766	6	96	0.00523949	0.011155	Ctsh|Ccl11|Itgb2|Hspb1|C3ar1|Cxcr2	http://amigo.geneontology.org/cgi-bin/amigo/term_details?term=GO:0045766
positive regulation of cell proliferation	Gene Ontology	GO:0008284	14	393	0.00607279	0.0125251	Ctsh|Gdf9|Romo1|Rac2|Timp1|Crlf1|Cxcr2|Tnf|Osm|Htr2b|Hck|Ptpn6|Atf3|Ghrh	http://amigo.geneontology.org/cgi-bin/amigo/term_details?term=GO:0008284
negative regulation of endopeptidase activity	Gene Ontology	GO:0010951	5	73	0.00723947	0.0144789	Ctla2b|Fetub|Timp1|Serpina3n|Serpinf2	http://amigo.geneontology.org/cgi-bin/amigo/term_details?term=GO:0010951
cell adhesion	Gene Ontology	GO:0007155	15	452	0.00859681	0.0166386	Itgax|Lgals3bp|Itgb2|Lpxn|Olr1|Stab2|Cd22|Gpnmb|Ly9|Cd4|Fermt3|Cd6|Itgal|Csf3r|Selp	http://amigo.geneontology.org/cgi-bin/amigo/term_details?term=GO:0007155
positive regulation of cell migration	Gene Ontology	GO:0030335	7	140	0.00882348	0.0166386	Ctsh|Ccl11|Tfap2a|C3ar1|Fgr|Aif1|Cxcl16	http://amigo.geneontology.org/cgi-bin/amigo/term_details?term=GO:0030335
elevation of cytosolic calcium ion concentration	Gene Ontology	GO:0007204	6	109	0.00958966	0.017581	Ccl3|Ghrh|C3ar1|Cxcr2|Gna15|P2ry2	http://amigo.geneontology.org/cgi-bin/amigo/term_details?term=GO:0007204
signal transduction	Gene Ontology	GO:0007165	29	1126	0.0120418	0.0214799	Rasl11a|Nfam1|Htr2b|Gpr151|Socs3|Plcz1|Unc5cl|Pilra|Gna15|Arhgap8|Ngfr|Cxcr2|Ccr2|Tnf|Gngt2|P2ry2|Ms4a2|Fcer1g|P2ry6|C3ar1|Chrm1|Tlr2|Hcar2|Gpr84|Trem2|Depdc1a|Cd300a|Tspo|Ptpn6	http://amigo.geneontology.org/cgi-bin/amigo/term_details?term=GO:0007165
cytokine-mediated signaling pathway	Gene Ontology	GO:0019221	5	88	0.0154783	0.026194	Csf2rb|Ccl12|Ccr2|Ptpn6|Pirb	http://amigo.geneontology.org/cgi-bin/amigo/term_details?term=GO:0019221
positive regulation of sequence-specific DNA binding transcription factor activity	Gene Ontology	GO:0051091	5	88	0.0154783	0.026194	Pycard|Nfam1|Cdkn2a|Fosl1|Tnf	http://amigo.geneontology.org/cgi-bin/amigo/term_details?term=GO:0051091
regulation of cell shape	Gene Ontology	GO:0008360	5	98	0.0235194	0.038807	Hck|Ccl3|Ccl12|Fgr|Ccl11	http://amigo.geneontology.org/cgi-bin/amigo/term_details?term=GO:0008360
ion transport	Gene Ontology	GO:0006811	15	561	0.0473593	0.0755591	Fxyd5|Atp2a1|Kcnj15|Slc11a1|Slc22a18|Hvcn1|Tmc8|Fxyd1|Cybb|Ltf|Atp6v1c2|P2rx1|Atp6v0d2|Best1|Tspo	http://amigo.geneontology.org/cgi-bin/amigo/term_details?term=GO:0006811
GTP catabolic process	Gene Ontology	GO:0006184	6	158	0.048083	0.0755591	Rac2|Rasl11a|Tuba1c|Tubb6|Gna15|Gngt2	http://amigo.geneontology.org/cgi-bin/amigo/term_details?term=GO:0006184
apoptotic process	Gene Ontology	GO:0006915	14	531	0.0594667	0.0912744	Ctsh|Cdkn2a|Ngb|Naip5|Hcar2|Tnf|S100a9|S100a8|Nlrc4|Pycard|Ngfr|Tmem173|P2rx1|Pdcd1	http://amigo.geneontology.org/cgi-bin/amigo/term_details?term=GO:0006915
negative regulation of apoptotic process	Gene Ontology	GO:0043066	11	393	0.0635836	0.0953754	Ctsh|Il1rn|Timp1|Socs3|Tfap2a|Aif1|Cxcr2|Htr2b|Hck|Lamtor5|Sycp3	http://amigo.geneontology.org/cgi-bin/amigo/term_details?term=GO:0043066
positive regulation of apoptotic process	Gene Ontology	GO:0043065	8	265	0.0746327	0.109461	Cdkn2a|Gal|Tnf|Fosl1|Ngfr|Nlrc4|Pycard|Tspo	http://amigo.geneontology.org/cgi-bin/amigo/term_details?term=GO:0043065
G-protein coupled receptor signaling pathway	Gene Ontology	GO:0007186	14	606	0.13274	0.190453	C3ar1|Gpr151|Rac2|Hcar2|Gpr84|Chrm1|Cxcr2|Ccr2|Gna15|Gngt2|Htr2b|P2ry2|P2ry6|Rgs1	http://amigo.geneontology.org/cgi-bin/amigo/term_details?term=GO:0007186
oxidation-reduction process	Gene Ontology	GO:0055114	15	662	0.137503	0.190531	Cyp4f18|Cyp11a1|Tbxas1|Gstt1|Crym|Upk3bl|Gpx3|Marc1|Cybb|Ltc4s|Alox15|Cyba|Th|Bdh2|Akr1b8	http://amigo.geneontology.org/cgi-bin/amigo/term_details?term=GO:0055114
intracellular signal transduction	Gene Ontology	GO:0035556	9	356	0.138568	0.190531	Asb14|Socs3|Hspb1|Plcz1|Fcgr2b|Neurl2|Nfam1|Depdc1a|Ptpn6	http://amigo.geneontology.org/cgi-bin/amigo/term_details?term=GO:0035556
lipid metabolic process	Gene Ontology	GO:0006629	10	426	0.171351	0.2308	Il1rn|Cyp11a1|Tbxas1|Plcz1|Prkag3|Alox15|Aspg|Apoc2|Agpat2|Plb1	http://amigo.geneontology.org/cgi-bin/amigo/term_details?term=GO:0006629
cell proliferation	Gene Ontology	GO:0008283	5	180	0.179591	0.23706	Ucn2|Tnf|Tnfrsf1b|Ptpn6|Lmx1b	http://amigo.geneontology.org/cgi-bin/amigo/term_details?term=GO:0008283
metabolic process	Gene Ontology	GO:0008152	12	556	0.213657	0.276497	Chil3|Hk3|Ugt1a1|Lyz2|Ugt1a6a|Ugt1a7c|Pgam2|Ugt1a9|Bdh2|Cps1|Ugt1a2|Agpat2	http://amigo.geneontology.org/cgi-bin/amigo/term_details?term=GO:0008152
positive regulation of gene expression	Gene Ontology	GO:0010628	5	197	0.229174	0.290875	Tfap2a|Ctsh|Slc11a1|Vim|Slc6a4	http://amigo.geneontology.org/cgi-bin/amigo/term_details?term=GO:0010628
negative regulation of cell proliferation	Gene Ontology	GO:0008285	7	310	0.255954	0.318735	Cdkn2a|Tfap2a|Cd37|Tlr2|Gal|Fosl1|Tnf	http://amigo.geneontology.org/cgi-bin/amigo/term_details?term=GO:0008285
positive regulation of transcription from RNA polymerase II promoter	Gene Ontology	GO:0045944	14	758	0.377579	0.461486	Ccl3|Cdkn2a|Irf7|Slc11a1|Tfap2a|Cd40|Lmx1b|Tlr2|Tnf|Osm|Serpinf2|Nr1h4|Mafa|Tmem173	http://amigo.geneontology.org/cgi-bin/amigo/term_details?term=GO:0045944
positive regulation of transcription, DNA-dependent	Gene Ontology	GO:0045893	9	518	0.490736	0.586227	Cdkn2a|Irf7|Tfap2a|Hnf4g|Irf8|Ghrh|Tnni2|Mafa|Tnf	http://amigo.geneontology.org/cgi-bin/amigo/term_details?term=GO:0045893
transport	Gene Ontology	GO:0006810	29	1725	0.497405	0.586227	Ngb|Tmc8|P2rx1|Slc9b1|Ttr|Syt8|Slc22a18|Atp6v0d2|Abcc3|Slc11a1|Slc28a2|Hvcn1|Rbp1|Ltf|Slc15a3|Best1|Atp2a1|Fxyd5|Crabp2|Kcnj15|Fxyd1|Slc7a7|Slc6a4|Cybb|Cyba|Apoc2|Apoc1|Atp6v1c2|Apoa2	http://amigo.geneontology.org/cgi-bin/amigo/term_details?term=GO:0006810
protein phosphorylation	Gene Ontology	GO:0006468	9	584	0.635542	0.73589	Ccnb1|Styk1|Prkag3|Fgr|Runx3|Ripk3|Dyrk4|Aurkb|Hck	http://amigo.geneontology.org/cgi-bin/amigo/term_details?term=GO:0006468
negative regulation of transcription, DNA-dependent	Gene Ontology	GO:0045892	6	408	0.673158	0.766008	Cdkn2a|Tfap2a|Tnf|Depdc1a|Mxd3|Atf3	http://amigo.geneontology.org/cgi-bin/amigo/term_details?term=GO:0045892
transmembrane transport	Gene Ontology	GO:0055085	5	371	0.740005	0.827802	Slc9b1|Hvcn1|Slc43a3|Slc22a18|Abcc3	http://amigo.geneontology.org/cgi-bin/amigo/term_details?term=GO:0055085
phosphorylation	Gene Ontology	GO:0016310	9	665	0.777997	0.855796	Styk1|Tyrobp|Hk3|Fgr|Ripk3|Dyrk4|Aurkb|Htr2b|Hck	http://amigo.geneontology.org/cgi-bin/amigo/term_details?term=GO:0016310
negative regulation of transcription from RNA polymerase II promoter	Gene Ontology	GO:0000122	6	556	0.902832	0.976835	Runx3|Tfap2a|Crym|Tnf|Aurkb|Nr1h4	http://amigo.geneontology.org/cgi-bin/amigo/term_details?term=GO:0000122
cell differentiation	Gene Ontology	GO:0030154	7	671	0.932122	0.986338	Ang|Mmp19|Krtdap|Ngfr|Psmb8|Lgals3|Ptpn6	http://amigo.geneontology.org/cgi-bin/amigo/term_details?term=GO:0030154
multicellular organismal development	Gene Ontology	GO:0007275	11	987	0.941504	0.986338	Wif1|Itgb2|Plcz1|Ang|Mmp19|Lmx1b|Tnf|Ngfr|Shisa3|Tlx3|Prrx2	http://amigo.geneontology.org/cgi-bin/amigo/term_details?term=GO:0007275
regulation of transcription, DNA-dependent	Gene Ontology	GO:0006355	20	1845	0.987979	0.999749	Lmx1b|Gbx1|Cdkn2a|Irf7|Lpxn|Rasl11a|Tfap2a|Hnf4g|Irf8|Tlx3|Runx3|Fosl1|Nfe2|Depdc1a|Nr1h4|Mafa|Prrx2|Mxd3|Atf3|Dmrtc1a	http://amigo.geneontology.org/cgi-bin/amigo/term_details?term=GO:0006355
transcription, DNA-dependent	Gene Ontology	GO:0006351	17	1759	0.996258	0.999749	Gbx1|Cdkn2a|Irf7|Rasl11a|Lpxn|Tfap2a|Hnf4g|Irf8|Lmx1b|Runx3|Nfe2|Depdc1a|Nr1h4|Mafa|Mxd3|Atf3|Dmrtc1a	http://amigo.geneontology.org/cgi-bin/amigo/term_details?term=GO:0006351
biological_process	Gene Ontology	GO:0008150	46	4173	0.999749	0.999749	BC055111|4921507L20Rik|Asb14|Tmem215|Tnfaip8l1|2310007L24Rik|Tmem255b|AA467197|Clec18a|Fam46c|Crygn|Slc9b1|Fam101a|Fbxo48|Gpr151|4930539E08Rik|Nrm|Tuba1c|Upk3bl|Ntn5|Unc5cl|Ms4a6d|Slamf9|Ccdc155|4631405J19Rik|Lrmp|Cox6b2|Dmrtc1a|BC030867|Irx3os|Rnase6|Bach2os|Traf3ip3|Tmem54|Tor4a|Tmem53|Xlr3a|Scgb3a1|C130021I20Rik|Myot|Lkaaear1|BC049635|Pdzk1ip1|Sapcd1|1700026L06Rik|Glt8d2	http://amigo.geneontology.org/cgi-bin/amigo/term_details?term=GO:0008150
--------------------

## Sheet: GO_40d_SOD1_vs_WT_down_DEG
Go enrichment
#fg	37
#bg	15866
##Statistical test method: hypergeometric test
##FDR correction method: Benjamini and Hochberg
#Term	Database	ID	Input number	Background number	P-Value		Corrected P-Value	Input	Hyperlink
--------------------
#Term	Database	ID	Input number	Background number	P-Value		Corrected P-Value	Input	Hyperlink
--------------------
#Term	Database	ID	Input number	Background number	P-Value		Corrected P-Value	Input	Hyperlink
immune system process	Gene Ontology	GO:0002376	5	324	0.000877685	3.05666	0.0061438	Cd300lg|Nlrc4|Clec4e|Cd7|Sla2	http://amigo.geneontology.org/cgi-bin/amigo/term_details?term=GO:0002376
ion transport	Gene Ontology	GO:0006811	5	561	0.00928829	2.03206	0.032509	Slc4a11|Atp6v1c2|Tmc8|Kcnj15|P2rx1	http://amigo.geneontology.org/cgi-bin/amigo/term_details?term=GO:0006811
transport	Gene Ontology	GO:0006810	9	1725	0.0154475	1.81114	0.0360443	Slc4a11|Kcnj15|Ttr|Tmc8|Apoc3|Atp6v1c2|P2rx1|Slc6a12|Slc1a7	http://amigo.geneontology.org/cgi-bin/amigo/term_details?term=GO:0006810
signal transduction	Gene Ontology	GO:0007165	6	1126	0.0442316	1.35427	0.0774054	Clec2i|Plcz1|Pkn3|Unc5cl|Pde6c|P2ry2	http://amigo.geneontology.org/cgi-bin/amigo/term_details?term=GO:0007165
biological_process	Gene Ontology	GO:0008150	13	4173	0.15046	0.82258	0.210644	BC055111|Ccnb3|1700017G19Rik|Tmem51os1|1700016H13Rik|D930020B18Rik|Tex35|Sapcd1|Unc5cl|Fbxo24|Clec18a|Ttc38|Xlr3a	http://amigo.geneontology.org/cgi-bin/amigo/term_details?term=GO:0008150
transcription, DNA-dependent	Gene Ontology	GO:0006351	5	1759	0.392074	0.406632	0.433604	Sall4|Msx3|Nanog|Nfe2|Zscan10	http://amigo.geneontology.org/cgi-bin/amigo/term_details?term=GO:0006351
regulation of transcription, DNA-dependent	Gene Ontology	GO:0006355	5	1845	0.433604	0.362907	0.433604	Zscan10|Msx3|Nanog|Nfe2|Sall4	http://amigo.geneontology.org/cgi-bin/amigo/term_details?term=GO:0006355

## Sheet: GO_90d_SOD1_vs_WT_down_DEG
Go enrichment
#fg	50
#bg	15866
##Statistical test method: hypergeometric test
##FDR correction method: Benjamini and Hochberg
#Term	Database	ID	Input number	Background number	P-Value		Corrected P-Value	Input	Hyperlink
--------------------
#Term	Database	ID	Input number	Background number	P-Value		Corrected P-Value	Input	Hyperlink
--------------------
#Term	Database	ID	Input number	Background number	P-Value		Corrected P-Value	Input	Hyperlink
cell differentiation	Gene Ontology	GO:0030154	9	671	0.000216764	3.66401	0.0012765	Neurod1|Piwil4|Klrk1|Tfap2c|Nme8|Boll|Ehf|Zic5|Neurog1	http://amigo.geneontology.org/cgi-bin/amigo/term_details?term=GO:0030154
biological_process	Gene Ontology	GO:0008150	25	4173	0.000283667	3.54719	0.0012765	Asb11|Slc25a48|I830134H01Rik|Slc16a5|Fcrl6|Adtrp|Asb5|Chodl|Zfp458|Gpr135|Pkhd1l1|D830025C05Rik|B430212C06Rik|E230015B07Rik|Spata32|Stpg2|Fate1|Tex35|Samd3|Gm10603|Podnl1|Cldn23|4930483J18Rik|Lkaaear1|9630013D21Rik	http://amigo.geneontology.org/cgi-bin/amigo/term_details?term=GO:0008150
signal transduction	Gene Ontology	GO:0007165	10	1126	0.00235059	2.62882	0.00705176	Bdkrb1|Gfra3|Kcnh3|Sectm1a|Ackr4|Gpr135|Clec1b|Npsr1|Cysltr2|Trpm1	http://amigo.geneontology.org/cgi-bin/amigo/term_details?term=GO:0007165
multicellular organismal development	Gene Ontology	GO:0007275	8	987	0.0113853	1.94366	0.0256168	Neurod1|Piwil4|Dmbx1|Nme8|Boll|Zic5|Nphs1|Neurog1	http://amigo.geneontology.org/cgi-bin/amigo/term_details?term=GO:0007275
positive regulation of transcription from RNA polymerase II promoter	Gene Ontology	GO:0045944	6	758	0.0310158	1.50842	0.0558284	Arid3c|Neurod1|Tfap2c|Sall4|Nr2e3|Neurog1	http://amigo.geneontology.org/cgi-bin/amigo/term_details?term=GO:0045944
G-protein coupled receptor signaling pathway	Gene Ontology	GO:0007186	5	606	0.0412832	1.38423	0.0619248	Ackr4|Bdkrb1|Npsr1|Cysltr2|Gpr135	http://amigo.geneontology.org/cgi-bin/amigo/term_details?term=GO:0007186
regulation of transcription, DNA-dependent	Gene Ontology	GO:0006355	10	1845	0.0592678	1.22718	0.0762014	Nr1i3|Arid3c|Neurod1|Dmbx1|Tfap2c|Zfp458|Ehf|Sall4|Nr2e3|Neurog1	http://amigo.geneontology.org/cgi-bin/amigo/term_details?term=GO:0006355
transcription, DNA-dependent	Gene Ontology	GO:0006351	9	1759	0.0963822	1.016	0.10843	Nr1i3|Arid3c|Neurod1|Dmbx1|Tfap2c|Ehf|Sall4|Nr2e3|Neurog1	http://amigo.geneontology.org/cgi-bin/amigo/term_details?term=GO:0006351
transport	Gene Ontology	GO:0006810	5	1725	0.64597	0.189788	0.64597	Slc25a48|Slc6a12|Slc16a5|Trpm1|Kcnh3	http://amigo.geneontology.org/cgi-bin/amigo/term_details?term=GO:0006810
