# Supplementary material for: Bone Marrow Stromal Cell Antigen 2: Is a Potential Neuroinflammation Biomarker of SOD1G93A Mouse Model of Amyotrophic Lateral Sclerosis in Pre-symptomatic Stage
Source: Front Neurosci. 2022 Feb 7;15:788730. doi: 10.3389/fnins.2021.788730 (PMC8858987; doi:10.3389/fnins.2021.788730)
Supplement: Supplementary file 3 [file Table_3.xls]

## Sheet: expressed_gene_RPKM
Gene	SOD1_spinal_40d	SOD1_spinal_90d	WT_spinal_40d	WT_spinal_90d	Symbol	Chromosome	Genetype	Description
ENSMUSG00000036199.8	53.53	101.73	54.19	98.97	Ndufa13	chr8	protein_coding	NADH dehydrogenase (ubiquinone) 1 alpha subcomplex, 13
ENSMUSG00000102306.1	0	0.06	0.03	0	RP24-127E11.2	chr13	TEC		--
ENSMUSG00000004994.8	17.92	28.41	19.29	23.5	Ccdc130	chr8	protein_coding	coiled-coil domain containing 130
ENSMUSG00000085012.1	0.32	0.13	0	0.36	Gm15492	chr6	antisense	predicted gene 15492
ENSMUSG00000002997.11	25.93	18.65	30.33	29.76	Prkar2b	chr12	protein_coding	protein kinase, cAMP dependent regulatory, type II beta
ENSMUSG00000092730.1	2.53	4.66	2.34	3.97	Snora24	chr3	snoRNA	small nucleolar RNA, H/ACA box 24
ENSMUSG00000082799.1	0	0	0	0	Gm14554	chrX	unprocessed_pseudogene	predicted gene 14554
ENSMUSG00000025056.4	0.03	0.02	0	0	Nr0b1	chrX	protein_coding	nuclear receptor subfamily 0, group B, member 1
ENSMUSG00000009647.9	5.11	3.87	5.57	5.8	Mcu	chr10	protein_coding	mitochondrial calcium uniporter
ENSMUSG00000030838.13	0.12	0.38	0.27	0.15	Ush1c	chr7	protein_coding	Usher syndrome 1C
ENSMUSG00000033065.9	159.29	188.9	187.66	198.47	Pfkm	chr15	protein_coding	phosphofructokinase, muscle
ENSMUSG00000097305.1	0.67	0.38	0.72	0.57	Gm17276	chr17	lincRNA	predicted gene, 17276
ENSMUSG00000022758.8	4.25	5.68	5.85	5.2	P2rx6	chr16	protein_coding	purinergic receptor P2X, ligand-gated ion channel, 6
ENSMUSG00000032280.12	28.9	34.52	27.84	28.11	Tle3	chr9	protein_coding	transducin-like enhancer of split 3, homolog of Drosophila E(spl)
ENSMUSG00000086509.2	0.16	0.19	0.27	0.25	Nkx2-2os	chr2	antisense	NK2 homeobox 2, opposite strand
ENSMUSG00000029033.12	17.5	16.25	22.75	11.81	Acap3	chr4	protein_coding	ArfGAP with coiled-coil, ankyrin repeat and PH domains 3
ENSMUSG00000026925.12	10.62	11.74	10.45	11.96	Inpp5e	chr2	protein_coding	inositol polyphosphate-5-phosphatase E
ENSMUSG00000103496.1	0	0	0	0	RP24-375O19.1	chr9	TEC		--
ENSMUSG00000086141.3	0	0	0.02	0	9030622O22Rik	chr2	lincRNA	RIKEN cDNA 9030622O22 gene
ENSMUSG00000085538.1	0	0	0.04	0	Gm11455	chr2	antisense	predicted gene 11455
ENSMUSG00000039210.12	12.89	8.7	12.56	10.64	Gpatch2	chr1	protein_coding	G patch domain containing 2
ENSMUSG00000093516.1	0.06	0	0	0	Gm19553	chr17	antisense	predicted gene, 19553
ENSMUSG00000029202.9	8.02	4.78	7.6	4.9	Pds5a	chr5	protein_coding	PDS5, regulator of cohesion maintenance, homolog A (S. cerevisiae)
ENSMUSG00000020737.8	17.89	45.6	19.76	31.69	Hn1	chr11	protein_coding	hematological and neurological expressed sequence 1
ENSMUSG00000022831.10	7.79	18.26	6.2	5.44	Hcls1	chr16	protein_coding	hematopoietic cell specific Lyn substrate 1
ENSMUSG00000030762.7	0	0	0.04	0	Aqp8	chr7	protein_coding	aquaporin 8
ENSMUSG00000024483.14	33.58	47.81	34.37	41.83	Ankhd1	chr18	protein_coding	ankyrin repeat and KH domain containing 1
ENSMUSG00000097886.1	0	0	0.02	0	Gm12302	chr11	protein_coding	predicted gene 12302
ENSMUSG00000044400.1	0	0	0.04	0	Sowahd	chrX	protein_coding	sosondowah ankyrin repeat domain family member D
ENSMUSG00000000340.6	16.47	15.11	17.45	16.06	Dbt	chr3	protein_coding	dihydrolipoamide branched chain transacylase E2
ENSMUSG00000021730.7	5.65	3.87	6.88	5.82	Hcn1	chr13	protein_coding	hyperpolarization-activated, cyclic nucleotide-gated K+ 1
ENSMUSG00000081496.1	0	0	0	0	Gm13428	chr2	processed_pseudogene	predicted gene 13428
ENSMUSG00000050700.7	0	0	0	0	Emilin3	chr2	protein_coding	elastin microfibril interfacer 3
ENSMUSG00000036430.7	4.93	7.48	6	9.27	Tbcc	chr17	protein_coding	tubulin-specific chaperone C
ENSMUSG00000089701.1	0.07	0	0.04	0.06	Gm15978	chr17	antisense	predicted gene 15978
ENSMUSG00000029020.9	94.59	90.4	104.45	97.93	Mfn2	chr4	protein_coding	mitofusin 2
ENSMUSG00000031668.10	14.05	11.23	15.65	12.77	Eif2ak3	chr6	protein_coding	eukaryotic translation initiation factor 2 alpha kinase 3
ENSMUSG00000030866.7	0	0.04	0.01	0.06	Ern2	chr7	protein_coding	endoplasmic reticulum (ER) to nucleus signalling 2
ENSMUSG00000090142.2	0	0	0.05	0	Gm15795	chr1	processed_pseudogene	predicted gene 15795
ENSMUSG00000033918.11	28.69	37.92	32.39	41.47	Parl	chr16	protein_coding	presenilin associated, rhomboid-like
ENSMUSG00000017723.7	0.12	0.5	0.19	0	Wfdc2	chr2	protein_coding	WAP four-disulfide core domain 2
ENSMUSG00000026274.7	0.73	0.36	0.72	0.51	Pask	chr1	protein_coding	PAS domain containing serine/threonine kinase
ENSMUSG00000040877.11	3.12	3.18	3.69	2.92	Wdr25	chr12	protein_coding	WD repeat domain 25
ENSMUSG00000098206.1	0.78	0.4	0.64	0.33	A430106G13Rik	chr1	lincRNA	RIKEN cDNA A430106G13 gene
ENSMUSG00000062300.9	1.38	2.4	1.89	2.36	Pvrl2	chr7	protein_coding	poliovirus receptor-related 2
ENSMUSG00000033653.13	41.47	34.08	40.47	34.43	Vps8	chr16	protein_coding	vacuolar protein sorting 8 homolog (S. cerevisiae)
ENSMUSG00000042389.9	4.22	6.36	4.66	4.93	Tsen2	chr6	protein_coding	tRNA splicing endonuclease 2 homolog (S. cerevisiae)
ENSMUSG00000037347.7	0.31	0.24	0.21	0.41	Chst7	chrX	protein_coding	carbohydrate (N-acetylglucosamino) sulfotransferase 7
ENSMUSG00000104026.1	0.03	0.02	0.02	0.02	RP24-546N2.5	chr1	TEC		--
ENSMUSG00000103619.1	0.49	0.57	0.31	0.3	AC147266.1	chr8	pseudogene		--
ENSMUSG00000030329.7	17.94	25.22	22.56	26.66	Pianp	chr6	protein_coding	PILR alpha associated neural protein
ENSMUSG00000050875.7	16.01	19.53	22.19	26.22	A730017C20Rik	chr18	protein_coding	RIKEN cDNA A730017C20 gene
ENSMUSG00000061371.6	0.81	0.58	0.97	0.73	Zfp873	chr10	protein_coding	zinc finger protein 873
ENSMUSG00000028641.12	8.55	12.05	8.51	8.14	Lepre1	chr4	protein_coding		--
ENSMUSG00000005950.10	11.64	9.64	12.56	12.26	P2rx5	chr11	protein_coding	purinergic receptor P2X, ligand-gated ion channel, 5
ENSMUSG00000031820.8	41.07	57.03	41.43	60.37	Babam1	chr8	protein_coding	BRISC and BRCA1 A complex member 1
ENSMUSG00000065426.2	0	0	0	0	Mir134	chr12	miRNA	microRNA 134
ENSMUSG00000020272.8	2.64	2.46	2.1	2.13	Stk10	chr11	protein_coding	serine/threonine kinase 10
ENSMUSG00000020072.10	0.24	0.45	0.59	0.4	Pbld1	chr10	protein_coding	phenazine biosynthesis-like protein domain containing 1
ENSMUSG00000022110.9	264.99	215.62	265.96	287.12	Sucla2	chr14	protein_coding	succinate-Coenzyme A ligase, ADP-forming, beta subunit
ENSMUSG00000072591.6	3.57	3.64	4.02	5.57	5930412G12Rik	chr5	processed_transcript	RIKEN cDNA 5930412G12 gene
ENSMUSG00000097237.1	0.15	0.08	0.15	0.25	Gm26519	chr5	lincRNA	predicted gene, 26519
ENSMUSG00000098412.1	0.04	0.12	0	0	Gm7870	chr9	processed_pseudogene	predicted gene 7870
ENSMUSG00000020898.14	7.7	10.48	8.61	7.44	Ctc1	chr11	protein_coding	CTS telomere maintenance complex component 1
ENSMUSG00000071506.3	0	0	0	0.08	Tmem139	chr6	protein_coding	transmembrane protein 139
ENSMUSG00000102539.1	0.04	0	0.04	0	RP23-346I1.5	chr3	antisense		--
ENSMUSG00000104077.1	0.21	0	0.11	0	RP23-445K23.6	chr1	lincRNA		--
ENSMUSG00000099338.1	0	0	0.31	0.61	2810030D12Rik	chr8	lincRNA	RIKEN cDNA 2810030D12 gene
ENSMUSG00000055555.1	0.52	0.77	1.11	0.63	4930502E18Rik	chrX	protein_coding	RIKEN cDNA 4930502E18 gene
ENSMUSG00000084048.1	0.09	0	0	0	Gm12042	chr11	processed_pseudogene	predicted gene 12042
ENSMUSG00000098160.3	0.03	0.19	0.03	0.11	Gm26974	chr7	processed_transcript	predicted gene, 26974
ENSMUSG00000094487.1	0	0	0	0	Gm21958	chr3	protein_coding	predicted gene, 21958
ENSMUSG00000101085.1	0	0	0	0	Gm8531	chr1	processed_pseudogene	predicted gene 8531
ENSMUSG00000045316.4	16.83	19.74	18.09	26.06	Fahd1	chr17	protein_coding	fumarylacetoacetate hydrolase domain containing 1
ENSMUSG00000020308.5	12.16	20.03	14.19	20.56	Tpgs1	chr10	protein_coding	tubulin polyglutamylase complex subunit 1
ENSMUSG00000085499.1	0	0	0.02	0	Gm15713	chr16	lincRNA	predicted gene 15713
ENSMUSG00000097533.1	0.56	0.3	0.17	0.37	Gm26590	chr14	lincRNA	predicted gene, 26590
ENSMUSG00000016427.7	25.09	53.54	24.72	55.47	Ndufa1	chrX	protein_coding	NADH dehydrogenase (ubiquinone) 1 alpha subcomplex, 1
ENSMUSG00000083812.3	0	0	0.12	0	Gm5054	chr7	processed_pseudogene	predicted gene 5054
ENSMUSG00000086361.1	0.07	0.14	0	0.11	Gm6569	chr15	protein_coding	predicted gene 6569
ENSMUSG00000020649.7	0.82	0.9	0.92	1.1	Rrm2	chr12	protein_coding	ribonucleotide reductase M2
ENSMUSG00000103009.1	1.72	1.33	1.5	1.86	RP23-160G19.10	chr2	TEC		--
ENSMUSG00000021752.8	16.91	16.76	15.96	20.83	Kctd6	chr14	protein_coding	potassium channel tetramerisation domain containing 6
ENSMUSG00000031936.9	0.01	0	0.01	0.02	Hephl1	chr9	protein_coding	hephaestin-like 1
ENSMUSG00000092923.1	0	0	0.29	0	Gm24561	chr2	miRNA	predicted gene, 24561
ENSMUSG00000104078.1	0.1	0	0	0	RP23-16D16.4	chr9	TEC		--
ENSMUSG00000031382.10	0.03	0	0.04	0.14	Asb11	chrX	protein_coding	ankyrin repeat and SOCS box-containing 11
ENSMUSG00000029319.7	12.2	19.24	15.87	27.1	Coq2	chr5	protein_coding	coenzyme Q2 homolog, prenyltransferase (yeast)
ENSMUSG00000027395.11	1.48	2.07	1.57	1.42	Polr1b	chr2	protein_coding	polymerase (RNA) I polypeptide B
ENSMUSG00000085933.2	0.04	0	0	0	Tmem61	chr4	lincRNA	transmembrane protein 61
ENSMUSG00000096959.1	0.24	0.08	0.21	0.09	4930509G22Rik	chr16	lincRNA	RIKEN cDNA 4930509G22 gene
ENSMUSG00000098974.1	9.21	25.15	13.35	13.3	Gm27505	chr19	misc_RNA	predicted gene, 27505
ENSMUSG00000097531.1	0.05	0.03	0.05	0	Gm26591	chr6	lincRNA	predicted gene, 26591
ENSMUSG00000021790.8	0.69	1.29	0.92	0.48	Dydc1	chr14	protein_coding	DPY30 domain containing 1
ENSMUSG00000032274.8	0	0	0	0	Cyp19a1	chr9	protein_coding	cytochrome P450, family 19, subfamily a, polypeptide 1
ENSMUSG00000085204.1	1.6	2.02	1.8	2.4	Gm15327	chr13	processed_transcript	predicted gene 15327
ENSMUSG00000062393.9	3.64	2.04	3.88	2.39	Dgkk	chrX	protein_coding	diacylglycerol kinase kappa
ENSMUSG00000098041.1	0.01	0	0	0.01	Gm26981	chr7	lincRNA	predicted gene, 26981
ENSMUSG00000036023.5	5.76	4.94	4.49	5.2	Parp2	chr14	protein_coding	poly (ADP-ribose) polymerase family, member 2
ENSMUSG00000091648.1	0.08	0.23	0.11	0	C2cd4d	chr3	protein_coding	C2 calcium-dependent domain containing 4D
ENSMUSG00000061669.6	0.08	0	0	0	Gm6404	chr13	processed_pseudogene	predicted gene 6404
ENSMUSG00000103366.1	0.21	0	0.22	0	RP23-18M1.6	chr4	TEC		--
ENSMUSG00000062590.9	9.4	10.19	10.36	10.32	Armc9	chr1	protein_coding	armadillo repeat containing 9
ENSMUSG00000087618.1	0.38	0	0.97	0.3	Gm14114	chr2	lincRNA	predicted gene 14114
ENSMUSG00000027107.3	0.01	0.03	0.05	0.02	Chrna1	chr2	protein_coding	cholinergic receptor, nicotinic, alpha polypeptide 1 (muscle)
ENSMUSG00000025934.11	0.87	1.3	0.98	0.83	Gsta3	chr1	protein_coding	glutathione S-transferase, alpha 3
ENSMUSG00000038612.12	36.05	50.44	36.51	36.16	Mcl1	chr3	protein_coding	myeloid cell leukemia sequence 1
ENSMUSG00000090841.1	64.02	105.02	70.39	91.91	Myl6	chr10	protein_coding	myosin, light polypeptide 6, alkali, smooth muscle and non-muscle
ENSMUSG00000091102.1	0.03	0.02	0.02	0.04	5830462I19Rik	chr9	protein_coding	RIKEN cDNA 5830462I19 gene
ENSMUSG00000057123.10	0.31	0.02	0.26	0.11	Gja5	chr3	protein_coding	gap junction protein, alpha 5
ENSMUSG00000074508.4	0	0	0.03	0	Gm10706	chr9	antisense	predicted gene 10706
ENSMUSG00000022382.10	5.03	5.58	6.77	6.34	Wnt7b	chr15	protein_coding	wingless-type MMTV integration site family, member 7B
ENSMUSG00000031918.12	100.07	60.93	97.48	87.07	Mtmr2	chr9	protein_coding	myotubularin related protein 2
ENSMUSG00000035378.13	3.83	4.55	4.2	3.41	Shq1	chr6	protein_coding	SHQ1 homolog (S. cerevisiae)
ENSMUSG00000030386.13	6.59	5.65	6.28	4.3	Zfp606	chr7	protein_coding	zinc finger protein 606
ENSMUSG00000086329.1	1.43	4.92	2.52	5.29	Gm14233	chr2	processed_transcript	predicted gene 14233
ENSMUSG00000050890.11	6.4	5.78	4.8	6.9	Pdik1l	chr4	protein_coding	PDLIM1 interacting kinase 1 like
ENSMUSG00000086837.1	0	0	0	0.27	Gm16618	chr16	processed_transcript	predicted gene, 16618
ENSMUSG00000096872.2	0	0	0	0	Scgb2a2	chr19	protein_coding	secretoglobin, family 2A, member 2
ENSMUSG00000089988.1	0.23	0	0.28	0.44	Gm16238	chr3	processed_pseudogene	predicted gene 16238
ENSMUSG00000038128.6	2.66	2.41	3.23	2.71	Camk4	chr18	protein_coding	calcium/calmodulin-dependent protein kinase IV
ENSMUSG00000039298.12	14.12	14.87	12.44	10.89	Cdk5rap2	chr4	protein_coding	CDK5 regulatory subunit associated protein 2
ENSMUSG00000031343.9	22.27	23.82	24.15	27.64	Gabra3	chrX	protein_coding	gamma-aminobutyric acid (GABA) A receptor, subunit alpha 3
ENSMUSG00000104519.1	0.02	0.07	0.03	0	RP23-462P13.1	chr1	TEC		--
ENSMUSG00000049285.4	1.59	3.1	2.22	2.27	Mblac1	chr5	protein_coding	metallo-beta-lactamase domain containing 1
ENSMUSG00000039067.4	123.63	142.76	122.95	139.71	Psmd7	chr8	protein_coding	proteasome (prosome, macropain) 26S subunit, non-ATPase, 7
ENSMUSG00000089344.1	0	0	0	0.41	Gm22664	chr8	misc_RNA	predicted gene, 22664
ENSMUSG00000031698.10	0.19	0.13	0.07	0.06	Mylk3	chr8	protein_coding	myosin light chain kinase 3
ENSMUSG00000028035.9	88.96	63.31	77.39	80.24	Dnajb4	chr3	protein_coding	DnaJ (Hsp40) homolog, subfamily B, member 4
ENSMUSG00000027350.8	236.32	261.82	211.99	302.69	Chgb	chr2	protein_coding	chromogranin B
ENSMUSG00000045053.1	0	0.01	0	0.05	Kcng3	chr17	protein_coding	potassium voltage-gated channel, subfamily G, member 3
ENSMUSG00000102284.1	0.22	0	0	0	RP23-461D6.1	chr14	TEC		--
ENSMUSG00000029917.11	0.27	0.29	0.17	0.51	C130060K24Rik	chr6	protein_coding	RIKEN cDNA C130060K24 gene
ENSMUSG00000035929.11	4.12	8.5	3.04	4.53	H2-Q4	chr17	protein_coding	histocompatibility 2, Q region locus 4
ENSMUSG00000031432.3	11.17	14.15	11.24	14.86	Prps1	chrX	protein_coding	phosphoribosyl pyrophosphate synthetase 1
ENSMUSG00000029060.13	41.14	54.87	49.67	49.73	Mib2	chr4	protein_coding	mindbomb homolog 2 (Drosophila)
ENSMUSG00000029622.12	6.51	26.24	6.78	6.94	Arpc1b	chr5	protein_coding	actin related protein 2/3 complex, subunit 1B
ENSMUSG00000071359.9	29.03	25.87	28.27	28.33	Tbpl1	chr10	protein_coding	TATA box binding protein-like 1
ENSMUSG00000006651.7	401.05	488.42	457.41	503.26	Aplp1	chr7	protein_coding	amyloid beta (A4) precursor-like protein 1
ENSMUSG00000085111.3	0.05	0.3	0.16	0.04	Ascl4	chr10	protein_coding	achaete-scute complex homolog 4 (Drosophila)
ENSMUSG00000052212.5	0.01	0.06	0.01	0.03	Cd177	chr7	protein_coding	CD177 antigen
ENSMUSG00000003721.10	41.17	33.9	44.58	39.8	Insig2	chr1	protein_coding	insulin induced gene 2
ENSMUSG00000029384.4	0	0	0.1	0	2010109A12Rik	chr5	protein_coding	RIKEN cDNA 2010109A12 gene
ENSMUSG00000086606.1	4.87	9.17	4.34	6.59	Gm13205	chr4	antisense	predicted gene 13205
ENSMUSG00000026875.10	1.54	2.78	1.61	1.07	Traf1	chr2	protein_coding	TNF receptor-associated factor 1
ENSMUSG00000094505.2	0	0	0	0	Ighv8-6	chr12	IG_V_gene	immunoglobulin heavy variable V8-6
ENSMUSG00000096014.1	2.45	2.99	2.78	3.18	Sox1	chr8	protein_coding	SRY (sex determining region Y)-box 1
ENSMUSG00000019832.3	0.49	0.72	0.24	0.47	Rab32	chr10	protein_coding	RAB32, member RAS oncogene family
ENSMUSG00000047730.13	0	0	0.05	0.02	Fcgbp	chr7	protein_coding	Fc fragment of IgG binding protein
ENSMUSG00000094152.2	0.02	0.1	0.04	0.05	Slc6a16	chr7	lincRNA	solute carrier family 6, member 16
ENSMUSG00000038671.11	34.83	42.64	33.1	37.07	Arfrp1	chr2	protein_coding	ADP-ribosylation factor related protein 1
ENSMUSG00000015484.3	0.32	0.48	0.48	0.55	Fam163a	chr1	protein_coding	family with sequence similarity 163, member A
ENSMUSG00000067206.2	0.02	0.02	0.03	0	Lrrc66	chr5	protein_coding	leucine rich repeat containing 66
ENSMUSG00000021758.9	1	0.8	0.56	0.63	Ddx4	chr13	protein_coding	DEAD (Asp-Glu-Ala-Asp) box polypeptide 4
ENSMUSG00000015120.11	33.35	39.31	39.86	42.28	Ube2i	chr17	protein_coding	ubiquitin-conjugating enzyme E2I
ENSMUSG00000015605.5	2.64	3.06	3.69	3.29	Srf	chr17	protein_coding	serum response factor
ENSMUSG00000028782.10	49.21	59.4	67.69	54.45	Bai2	chr4	protein_coding		--
ENSMUSG00000059482.11	30.03	23.81	30.22	34.1	2610301B20Rik	chr4	protein_coding	RIKEN cDNA 2610301B20 gene
ENSMUSG00000065694.1	0.73	0.25	0.73	0	Gm25411	chr1	snRNA	predicted gene, 25411
ENSMUSG00000031353.9	84.24	90.99	84.1	110.87	Rbbp7	chrX	protein_coding	retinoblastoma binding protein 7
ENSMUSG00000028992.9	3.66	4.75	3.64	4.51	Nmnat1	chr4	protein_coding	nicotinamide nucleotide adenylyltransferase 1
ENSMUSG00000022760.11	19.36	33.94	19.37	36.81	Thap7	chr16	protein_coding	THAP domain containing 7
ENSMUSG00000101903.1	0	0	0	0.61	Gm29291	chr1	lincRNA	predicted gene 29291
ENSMUSG00000093904.1	34.15	32.43	34.2	38.42	Tomm20	chr8	protein_coding	translocase of outer mitochondrial membrane 20 homolog (yeast)
ENSMUSG00000020114.8	21.36	19.71	23.3	21.18	Cand1	chr10	protein_coding	cullin associated and neddylation disassociated 1
ENSMUSG00000047867.7	6.43	4.93	6.84	4.52	Gimap6	chr6	protein_coding	GTPase, IMAP family member 6
ENSMUSG00000029992.10	15.23	11.03	14.43	14.46	Gfpt1	chr6	protein_coding	glutamine fructose-6-phosphate transaminase 1
ENSMUSG00000036925.6	0	0	0	0	Spt1	chr15	protein_coding	salivary protein 1
ENSMUSG00000086782.2	3.49	1.32	4.13	2.11	E130102H24Rik	chr4	lincRNA	RIKEN cDNA E130102H24 gene
ENSMUSG00000028936.11	178.02	423.21	164.38	327.36	Rpl22	chr4	protein_coding	ribosomal protein L22
ENSMUSG00000097915.1	0.51	0.57	1.05	1.08	A330009N23Rik	chr15	lincRNA	RIKEN cDNA A330009N23 gene
ENSMUSG00000092066.1	0	0	0.03	0	1700121N20Rik	chr12	lincRNA	RIKEN cDNA 1700121N20 gene
ENSMUSG00000019952.10	5.57	5.96	4.23	6.16	Poc1b	chr10	protein_coding	POC1 centriolar protein homolog B (Chlamydomonas)
ENSMUSG00000084788.1	0.07	0	0	0	Gm11342	chr13	lincRNA	predicted gene 11342
ENSMUSG00000025701.8	1.14	2.46	1	2.56	Alox5	chr6	protein_coding	arachidonate 5-lipoxygenase
ENSMUSG00000097107.1	0.02	0	0.02	0	Gm6846	chr10	lincRNA		--
ENSMUSG00000096974.1	0.74	1.6	1.64	2.54	Gm26881	chr4	lincRNA	predicted gene, 26881
ENSMUSG00000038582.11	22.65	21.18	25.29	23.95	Pptc7	chr5	protein_coding	PTC7 protein phosphatase homolog (S. cerevisiae)
ENSMUSG00000047554.9	23.38	17.17	18.89	23.87	Tmem41b	chr7	protein_coding	transmembrane protein 41B
ENSMUSG00000060181.5	12.13	13.67	12.89	11.03	Slc35e3	chr10	protein_coding	solute carrier family 35, member E3
ENSMUSG00000046634.8	0.04	0	0.01	0.01	Pkd1l1	chr11	protein_coding	polycystic kidney disease 1 like 1
ENSMUSG00000081974.3	0.05	0.04	0.09	0.14	Gm11960	chr11	transcribed_processed_pseudogene	predicted gene 11960
ENSMUSG00000026835.11	0	0	0	0	Fcnb	chr2	protein_coding	ficolin B
ENSMUSG00000087347.1	0.03	0	0.06	0.05	1700047K16Rik	chr11	processed_transcript	RIKEN cDNA 1700047K16 gene
ENSMUSG00000031555.9	39.74	32.42	37.35	27.94	Adam9	chr8	protein_coding	a disintegrin and metallopeptidase domain 9 (meltrin gamma)
ENSMUSG00000030058.13	42.09	37.57	51.8	44.98	Copg1	chr6	protein_coding	coatomer protein complex, subunit gamma 1
ENSMUSG00000063382.5	2.73	2.53	3.11	1.36	Bcl9l	chr9	protein_coding	B cell CLL/lymphoma 9-like
ENSMUSG00000063626.5	0.78	0.62	1.2	0.7	Unc5d	chr8	protein_coding	unc-5 homolog D (C. elegans)
ENSMUSG00000098812.1	0.33	0	0.68	0	Mir7578	chr2	miRNA	microRNA 7578
ENSMUSG00000005873.5	157.73	165.26	167.55	198.36	Reep5	chr18	protein_coding	receptor accessory protein 5
ENSMUSG00000086929.1	0	0	0	0	Gm11788	chr11	antisense	predicted gene 11788
ENSMUSG00000098286.1	0.2	1.64	1	1.24	Mir8091	chr19	miRNA	microRNA 8091
ENSMUSG00000035107.9	5.42	4.51	5.38	4.61	Dcbld2	chr16	protein_coding	discoidin, CUB and LCCL domain containing 2
ENSMUSG00000053091.12	3.37	4.18	4.35	3.16	Lins	chr7	protein_coding	lines homolog (Drosophila)
ENSMUSG00000099236.1	0.52	0	0.26	0	Mir668	chr12	miRNA	microRNA 668
ENSMUSG00000033554.13	15.35	18.23	17.58	15.69	Dph5	chr3	protein_coding	DPH5 homolog (S. cerevisiae)
ENSMUSG00000020461.5	0.7	0.14	0.49	0.45	Clhc1	chr11	protein_coding	clathrin heavy chain linker domain containing 1
ENSMUSG00000058400.9	0.53	0.74	0.37	0.67	Qrfpr	chr3	protein_coding	pyroglutamylated RFamide peptide receptor
ENSMUSG00000086454.3	0.19	0.26	0.72	0.14	4930500J02Rik	chr2	processed_transcript		--
ENSMUSG00000028475.8	0.34	0.53	0.77	0.24	5430416O09Rik	chr4	lincRNA	RIKEN cDNA 5430416O09 gene
ENSMUSG00000007379.11	0.26	0.36	0.27	0.16	Dennd2c	chr3	protein_coding	DENN/MADD domain containing 2C
ENSMUSG00000101803.1	0	0	0	0	Gm28419	chr1	processed_pseudogene	predicted gene 28419
ENSMUSG00000031452.10	0.02	0	0.31	0	1700029H14Rik	chr8	protein_coding	RIKEN cDNA 1700029H14 gene
ENSMUSG00000045679.9	0.33	0.41	0.17	0.33	Pqlc3	chr12	protein_coding	PQ loop repeat containing
ENSMUSG00000070583.1	1.01	1.35	1.43	1.78	Fv1	chr4	protein_coding	Friend virus susceptibility 1
ENSMUSG00000040822.6	3.99	3.53	4.02	5.08	1700123O20Rik	chr14	protein_coding	RIKEN cDNA 1700123O20 gene
ENSMUSG00000030410.12	32.94	53.97	44.48	48.39	Dmwd	chr7	protein_coding	dystrophia myotonica-containing WD repeat motif
ENSMUSG00000006736.8	14.7	23.27	19.97	20.67	Tspan31	chr10	protein_coding	tetraspanin 31
ENSMUSG00000030120.10	260.56	357.52	338.04	386.48	Mlf2	chr6	protein_coding	myeloid leukemia factor 2
ENSMUSG00000024083.11	303.71	226.16	325.5	320.8	Pja2	chr17	protein_coding	praja 2, RING-H2 motif containing
ENSMUSG00000031153.12	203.02	172.88	204.98	166.47	Gripap1	chrX	protein_coding	GRIP1 associated protein 1
ENSMUSG00000027864.8	3.55	4.24	4.29	3.92	Ptgfrn	chr3	protein_coding	prostaglandin F2 receptor negative regulator
ENSMUSG00000031021.9	45.83	57.43	46.75	60.2	Tmem9b	chr7	protein_coding	TMEM9 domain family, member B
ENSMUSG00000064310.6	0	0	0	0	Zpld1	chr16	protein_coding	zona pellucida like domain containing 1
ENSMUSG00000100658.1	0.01	0.01	0.01	0	F730311O21Rik	chr1	lincRNA	RIKEN cDNA F730311O21 gene
ENSMUSG00000030653.12	10.21	10.93	12.39	11.2	Pde2a	chr7	protein_coding	phosphodiesterase 2A, cGMP-stimulated
ENSMUSG00000097077.1	0	0.02	0.03	0.07	Gm16712	chr17	lincRNA	predicted gene, 16712
ENSMUSG00000024431.10	21.42	19.99	23.81	18.54	Nr3c1	chr18	protein_coding	nuclear receptor subfamily 3, group C, member 1
ENSMUSG00000042446.12	13.82	11.72	13.91	12.51	Zmym4	chr4	protein_coding	zinc finger, MYM-type 4
ENSMUSG00000034430.12	3.44	2.64	3.2	3.43	Zxdc	chr6	protein_coding	ZXD family zinc finger C
ENSMUSG00000044052.3	0.22	0.04	0.18	0	Ccr10	chr11	protein_coding	chemokine (C-C motif) receptor 10
ENSMUSG00000019796.8	39.76	33.36	42.28	45.22	Lrp11	chr10	protein_coding	low density lipoprotein receptor-related protein 11
ENSMUSG00000052302.5	7.96	8.28	9.64	9.21	Tbc1d30	chr10	protein_coding	TBC1 domain family, member 30
ENSMUSG00000085896.2	0	0.16	0.11	0	5330429C05Rik	chr13	lincRNA	RIKEN cDNA 5330429C05 gene
ENSMUSG00000100444.1	0.1	0	0.04	0.07	C530043A13Rik	chr1	lincRNA	RIKEN cDNA C530043A13 gene
ENSMUSG00000087394.1	0.04	0	0	0.06	Gm12945	chr4	processed_transcript	predicted gene 12945
ENSMUSG00000078117.2	2.42	1.25	2.57	2	Gm16485	chr9	protein_coding	predicted gene 16485
ENSMUSG00000032313.7	4.34	4.55	4.88	4.46	AI118078	chr9	protein_coding	expressed sequence AI118078
ENSMUSG00000054733.8	4.94	7.39	5.49	9.85	Msra	chr14	protein_coding	methionine sulfoxide reductase A
ENSMUSG00000018470.4	88.67	116.5	105.03	121.07	Kcnab3	chr11	protein_coding	potassium voltage-gated channel, shaker-related subfamily, beta member 3
ENSMUSG00000027985.10	3.14	1.87	3.14	1.26	Lef1	chr3	protein_coding	lymphoid enhancer binding factor 1
ENSMUSG00000052658.4	1.66	2.76	0.99	2.43	5830454E08Rik	chr9	protein_coding	RIKEN cDNA 5830454E08 gene
ENSMUSG00000025289.11	7.27	14.02	7.3	9.12	Prdx4	chrX	protein_coding	peroxiredoxin 4
ENSMUSG00000025043.3	0	0	0.03	0	Dusp21	chrX	protein_coding	dual specificity phosphatase 21
ENSMUSG00000083193.1	0	0.05	0	0	4930595D18Rik	chr12	protein_coding	RIKEN cDNA 4930595D18 gene
ENSMUSG00000024256.6	3.44	6.91	3.65	6.16	Adcyap1	chr17	protein_coding	adenylate cyclase activating polypeptide 1
ENSMUSG00000087184.1	0.24	0.07	0.05	0	Gm11650	chr11	processed_transcript	predicted gene 11650
ENSMUSG00000102779.1	0.08	0.57	0	0	RP23-244J9.1	chr1	processed_pseudogene		--
ENSMUSG00000102324.1	0.19	0.04	0.17	0.07	RP23-456B9.18	chr9	TEC		--
ENSMUSG00000090120.1	0	0	0.27	0	A730090N16Rik	chr3	antisense	RIKEN cDNA A730090N16 gene
ENSMUSG00000021832.7	112.02	90.76	99.99	110.77	Psmc6	chr14	protein_coding	proteasome (prosome, macropain) 26S subunit, ATPase, 6
ENSMUSG00000086620.1	0.02	0	0	0	Rspo4os	chr2	antisense	R-spondin family, member 4, opposite strand
ENSMUSG00000073001.2	0	0.04	0	0.04	Cylc1	chrX	protein_coding	cylicin, basic protein of sperm head cytoskeleton 1
ENSMUSG00000097187.1	0.34	1.04	0.19	0.59	Gm19426	chr2	protein_coding	predicted gene, 19426
ENSMUSG00000028044.6	2.55	2.96	1.67	3.78	Cks1b	chr3	protein_coding	CDC28 protein kinase 1b
ENSMUSG00000082235.3	0.05	0	0	0	Gm13326	chr2	processed_pseudogene	predicted gene 13326
ENSMUSG00000084132.1	0.34	0.47	0.05	0.23	Gm15982	chr5	processed_pseudogene	predicted gene 15982
ENSMUSG00000029205.8	0	0	0.01	0	Chrna9	chr5	protein_coding	cholinergic receptor, nicotinic, alpha polypeptide 9
ENSMUSG00000032310.3	0	0	0	0	Cyp1a2	chr9	protein_coding	cytochrome P450, family 1, subfamily a, polypeptide 2
ENSMUSG00000086769.3	0.2	0.19	0.02	0.17	Gm15587	chr5	antisense	predicted gene 15587
ENSMUSG00000097408.1	0.08	0	0.08	0	Gm26831	chr1	lincRNA	predicted gene, 26831
ENSMUSG00000024497.3	0.09	0.08	0.06	0.13	Pou4f3	chr18	protein_coding	POU domain, class 4, transcription factor 3
ENSMUSG00000085402.1	0	0	0	0	Gm12111	chr11	lincRNA	predicted gene 12111
ENSMUSG00000026336.9	0	0	0.03	0	Slco6d1	chr1	protein_coding	solute carrier organic anion transporter family, member 6d1
ENSMUSG00000059383.10	0	0	0	0	Gfral	chr9	protein_coding	GDNF family receptor alpha like
ENSMUSG00000050064.10	1.22	0.94	1.45	1.24	Zfp697	chr3	protein_coding	zinc finger protein 697
ENSMUSG00000082475.1	0	0.3	0.07	0	Gm7206	chr14	processed_pseudogene	predicted pseudogene 7206
ENSMUSG00000082213.1	0.05	0	0	0	Gm12102	chr11	processed_pseudogene	predicted gene 12102
ENSMUSG00000059323.9	11.58	18.53	12.21	16.66	Tonsl	chr15	protein_coding	tonsoku-like, DNA repair protein
ENSMUSG00000075485.1	0	0	0	0	Gm10842	chr11	protein_coding	predicted gene 10842
ENSMUSG00000079614.3	6.52	6.43	5.8	8.79	Seh1l	chr18	protein_coding	SEH1-like (S. cerevisiae
ENSMUSG00000015970.14	2.26	2.57	1.8	1.57	Chdh	chr14	protein_coding	choline dehydrogenase
ENSMUSG00000074024.5	0.89	1.4	0.83	1.18	4632427E13Rik	chr7	antisense	RIKEN cDNA 4632427E13 gene
ENSMUSG00000086646.3	0	0	0	0	5133400J02Rik	chr11	lincRNA		--
ENSMUSG00000058740.10	35.14	44.86	41.96	35.9	Kcnt1	chr2	protein_coding	potassium channel, subfamily T, member 1
ENSMUSG00000053469.9	0	0	0	0	Tg	chr15	protein_coding	thyroglobulin
ENSMUSG00000093056.2	0	0.13	0.1	0	Gm24812	chrX	misc_RNA	predicted gene, 24812
ENSMUSG00000082208.1	1.48	1.05	1.33	0.33	Gm15379	chrX	processed_pseudogene	predicted gene 15379
ENSMUSG00000045691.9	11.24	11.57	12.6	11.63	Thtpa	chr14	protein_coding	thiamine triphosphatase
ENSMUSG00000038872.9	2.37	2.16	2.53	1.93	Zfhx3	chr8	protein_coding	zinc finger homeobox 3
ENSMUSG00000084894.1	0	0	0.61	0.31	Gm13834	chr6	lincRNA	predicted gene 13834
ENSMUSG00000024210.2	0.7	0.95	0.77	1.06	Ip6k3	chr17	protein_coding	inositol hexaphosphate kinase 3
ENSMUSG00000061740.7	6.67	11.56	6.06	8.95	Cyp2d22	chr15	protein_coding	cytochrome P450, family 2, subfamily d, polypeptide 22
ENSMUSG00000097033.1	0.01	0.04	0.02	0.04	Gm26819	chr13	lincRNA	predicted gene, 26819
ENSMUSG00000034329.12	0.05	0.07	0.07	0.05	Brip1	chr11	protein_coding	BRCA1 interacting protein C-terminal helicase 1
ENSMUSG00000083215.3	0	0	0	0	Rbmx2-ps	chr2	processed_pseudogene	RNA binding motif protein, X-linked 2, pseudogene
ENSMUSG00000002524.11	111.51	168.31	123.15	149.16	Puf60	chr15	protein_coding	poly-U binding splicing factor 60
ENSMUSG00000097091.1	0.05	0	0.05	0	4930526L06Rik	chr19	antisense	RIKEN cDNA 4930526L06 gene
ENSMUSG00000103992.1	0.01	0	0	0.04	RP24-211P23.2	chr3	TEC		--
ENSMUSG00000027366.8	3.7	3.11	3.37	3.64	Sppl2a	chr2	protein_coding	signal peptide peptidase like 2A
ENSMUSG00000071532.6	0	0.16	0	0.18	Gm10335	chr10	processed_pseudogene	predicted gene 10335
ENSMUSG00000102759.1	0.12	0.03	0.06	0.06	RP23-415E17.1	chr5	TEC		--
ENSMUSG00000100815.1	0.02	0	0.02	0	Gm29112	chr1	sense_intronic	predicted gene 29112
ENSMUSG00000089633.1	3.87	3.23	2.65	2.69	A230009B12Rik	chr17	antisense	RIKEN cDNA A230009B12 gene
ENSMUSG00000033470.7	0.47	0	0.52	0.24	Cysltr2	chr14	protein_coding	cysteinyl leukotriene receptor 2
ENSMUSG00000024437.5	0	0	0	0	Gm8615	chr5	processed_pseudogene	predicted pseudogene 8615
ENSMUSG00000071047.4	0.03	0	0.03	0	Ces1a	chr8	protein_coding	carboxylesterase 1A
ENSMUSG00000091014.2	0	0.15	0	0.23	Gm5244	chr19	transcribed_processed_pseudogene	predicted pseudogene 5244
ENSMUSG00000098306.3	0.06	0.16	0	0	Gm28040	chr1	protein_coding	predicted gene, 28040
ENSMUSG00000046460.10	0.02	0	0	0	Sh2d7	chr9	protein_coding	SH2 domain containing 7
ENSMUSG00000101926.1	0	0	0	0	Gm28904	chr10	lincRNA	predicted gene 28904
ENSMUSG00000055799.9	1.67	1.27	1.52	1.32	Tcf7l1	chr6	protein_coding	transcription factor 7 like 1 (T cell specific, HMG box)
ENSMUSG00000021661.11	24.22	22.16	24.84	21.67	Ankra2	chr13	protein_coding	ankyrin repeat, family A (RFXANK-like), 2
ENSMUSG00000063317.6	15.53	10.16	15.48	12.3	Usp31	chr7	protein_coding	ubiquitin specific peptidase 31
ENSMUSG00000085246.1	0.07	0.1	0.11	0.08	Gm15893	chr11	antisense	predicted gene 15893
ENSMUSG00000034212.9	0.17	0	0.22	0.05	Ankmy1	chr1	protein_coding	ankyrin repeat and MYND domain containing 1
ENSMUSG00000061947.6	0	0	0	0	Serpina10	chr12	protein_coding	serine (or cysteine) peptidase inhibitor, clade A (alpha-1 antiproteinase, antitrypsin), member 10
ENSMUSG00000046192.4	0.87	0.6	0.44	0.62	Iqub	chr6	protein_coding	IQ motif and ubiquitin domain containing
ENSMUSG00000026388.11	1.8	2.84	1.18	3.99	3110009E18Rik	chr1	protein_coding	RIKEN cDNA 3110009E18 gene
ENSMUSG00000094942.3	1.35	1.4	0.75	0.95	Gm3604	chr13	protein_coding	predicted gene 3604
ENSMUSG00000097867.1	1.28	1.32	1.4	1.75	1110054M08Rik	chr16	lincRNA		--
ENSMUSG00000022253.10	104.76	88.66	101.98	99.61	Nadk2	chr15	protein_coding	NAD kinase 2, mitochondrial
ENSMUSG00000086231.1	0	0	0.01	0	Rapgef4os3	chr2	antisense	Rap guanine nucleotide exchange factor (GEF) 4, opposite strand 3
ENSMUSG00000056121.11	93.65	98.15	104.23	99.59	Fez2	chr17	protein_coding	fasciculation and elongation protein zeta 2 (zygin II)
ENSMUSG00000029101.10	12.84	12.44	16.48	8.38	Rgs12	chr5	protein_coding	regulator of G-protein signaling 12
ENSMUSG00000022307.11	269.19	186.37	275.12	267.34	Oxr1	chr15	protein_coding	oxidation resistance 1
ENSMUSG00000084826.3	0.07	0.05	0.28	0.19	AI847159	chr2	antisense	expressed sequence AI847159
ENSMUSG00000023104.6	7.59	11.71	7.54	8.79	Rfc2	chr5	protein_coding	replication factor C (activator 1) 2
ENSMUSG00000065577.1	0	0	0	0.44	Mir329	chr12	miRNA	microRNA 329
ENSMUSG00000042102.6	0.04	0.02	0.02	0.11	Dmgdh	chr13	protein_coding	dimethylglycine dehydrogenase precursor
ENSMUSG00000103772.1	0	0	0.08	0	RP24-74O18.4	chr1	TEC		--
ENSMUSG00000020091.10	5.21	3.73	5.86	4	Eif4ebp2	chr10	protein_coding	eukaryotic translation initiation factor 4E binding protein 2
ENSMUSG00000045231.4	0.19	0.12	0.12	0.07	BC106179	chr16	protein_coding	cDNA sequence BC106179
ENSMUSG00000073598.3	0.09	0.07	0.17	0.2	1700066B19Rik	chr18	protein_coding	RIKEN cDNA 1700066B19 gene
ENSMUSG00000089544.1	0	0.35	0.26	0	Gm25837	chr11	miRNA	predicted gene, 25837
ENSMUSG00000029602.7	1.45	2.6	3.15	2.08	Rasal1	chr5	protein_coding	RAS protein activator like 1 (GAP1 like)
ENSMUSG00000020834.13	10.51	17.4	13.73	17.55	Dhrs13	chr11	protein_coding	dehydrogenase/reductase (SDR family) member 13
ENSMUSG00000087042.1	1.73	2.51	2.72	1.85	Gm11611	chr11	sense_intronic	predicted gene 11611
ENSMUSG00000082442.1	0.14	0	0	0	Gm12686	chr4	processed_pseudogene	predicted gene 12686
ENSMUSG00000022555.7	5.05	11.6	7.37	9.51	Dgat1	chr15	protein_coding	diacylglycerol O-acyltransferase 1
ENSMUSG00000084040.1	0	0	0	0	Gm14763	chrX	processed_pseudogene	predicted gene 14763
ENSMUSG00000101012.2	0	0	0.15	0	1700008K24Rik	chr17	lincRNA	RIKEN cDNA 1700008K24 gene
ENSMUSG00000086486.1	0	0	0	0	Ift88os	chr14	antisense	intraflagellar transport 88, opposite strand
ENSMUSG00000039098.3	0.07	0.03	0.05	0	Gm9767	chr10	protein_coding	predicted gene 9767
ENSMUSG00000022199.10	68.46	71.38	81.5	82.41	Slc22a17	chr14	protein_coding	solute carrier family 22 (organic cation transporter), member 17
ENSMUSG00000076036.1	5.53	14.95	6.86	9.87	Gm22133	chr7	miRNA	predicted gene, 22133
ENSMUSG00000043015.11	2.85	2.46	2.61	1.9	Tmem194b	chr1	protein_coding	transmembrane protein 194B
ENSMUSG00000030423.6	28.73	26.25	11.39	23.44	Pop4	chr7	protein_coding	processing of precursor 4, ribonuclease P/MRP family, (S. cerevisiae)
ENSMUSG00000013822.6	16.7	46.85	18.01	33.54	Elof1	chr9	protein_coding	elongation factor 1 homolog (ELF1, S. cerevisiae)
ENSMUSG00000074738.2	7.29	9.58	8.81	10.06	B930041F14Rik	chr4	protein_coding	RIKEN cDNA B930041F14 gene
ENSMUSG00000039130.14	5.45	12.71	7.43	13.13	Zc3hc1	chr6	protein_coding	zinc finger, C3HC type 1
ENSMUSG00000027828.8	49.41	41.64	43.58	42.75	Ssr3	chr3	protein_coding	signal sequence receptor, gamma
ENSMUSG00000062683.7	1.77	4.64	1.89	3.98	Atp5g2	chr15	protein_coding	ATP synthase, H+ transporting, mitochondrial F0 complex, subunit C2 (subunit 9)
ENSMUSG00000101619.1	0.04	0	0	0	Gm28436	chrY	unprocessed_pseudogene	predicted gene 28436
ENSMUSG00000057672.11	9.58	13.02	12.14	7.38	Pkn1	chr8	protein_coding	protein kinase N1
ENSMUSG00000085790.1	0.04	0	0.13	0	Gm12729	chr4	lincRNA	predicted gene 12729
ENSMUSG00000027254.9	280.58	180.57	331.32	185.96	Map1a	chr2	protein_coding	microtubule-associated protein 1 A
ENSMUSG00000047222.6	0	0	0	0	Rnase2a	chr14	protein_coding	ribonuclease, RNase A family, 2A (liver, eosinophil-derived neurotoxin)
ENSMUSG00000070167.1	0.37	0.77	0.37	0.29	Gm25822	chr19	snoRNA		--
ENSMUSG00000104187.1	0.01	0.05	0	0	RP24-271M20.2	chr14	TEC		--
ENSMUSG00000005886.10	5.17	3.77	5.55	3.89	Ncoa2	chr1	protein_coding	nuclear receptor coactivator 2
ENSMUSG00000027793.2	0.03	0	0.04	0.16	Ccna1	chr3	protein_coding	cyclin A1
ENSMUSG00000037674.11	2.92	2.79	2.79	2.21	Rfx7	chr9	protein_coding	regulatory factor X, 7
ENSMUSG00000078597.2	0	0	0	0	Cyp4a12b	chr4	protein_coding	cytochrome P450, family 4, subfamily a, polypeptide 12B
ENSMUSG00000086839.3	0.2	0.08	0.31	0	Gm11973	chr11	antisense	predicted gene 11973
ENSMUSG00000004630.14	0	0	0	0	Pcp2	chr8	protein_coding	Purkinje cell protein 2 (L7)
ENSMUSG00000046138.10	28.34	32.7	25.72	34.01	9930021J03Rik	chr19	protein_coding	RIKEN cDNA 9930021J03 gene
ENSMUSG00000002799.5	5.44	4.9	6.55	5.88	Jag2	chr12	protein_coding	jagged 2
ENSMUSG00000056025.8	0	0.17	0.17	0.13	Clca1	chr3	protein_coding	chloride channel calcium activated 1
ENSMUSG00000099310.1	0.53	0.55	1.33	0.41	Gm19427	chr9	processed_pseudogene	predicted gene, 19427
ENSMUSG00000029924.9	10.53	9.21	9.34	9.46	Slc37a3	chr6	protein_coding	solute carrier family 37 (glycerol-3-phosphate transporter), member 3
ENSMUSG00000043857.12	4.86	4.86	6.07	4.01	Mgat5b	chr11	protein_coding	mannoside acetylglucosaminyltransferase 5, isoenzyme B
ENSMUSG00000049761.6	0	0	0	0	Pmis2	chr7	lincRNA	Pmis2, sperm specific protein
ENSMUSG00000042496.13	1.56	1.88	1.81	2.17	Prdm10	chr9	protein_coding	PR domain containing 10
ENSMUSG00000097172.1	0.03	0	0	0	4930444M15Rik	chr14	lincRNA	RIKEN cDNA 4930444M15 gene
ENSMUSG00000005611.11	3.72	2	5.62	2.85	Mrvi1	chr7	protein_coding	MRV integration site 1
ENSMUSG00000090357.1	0.2	0.27	0.3	0.31	Gm17077	chr7	antisense	predicted gene 17077
ENSMUSG00000005973.6	16.36	18.17	13.95	13.7	Rcn1	chr2	protein_coding	reticulocalbin 1
ENSMUSG00000039852.12	31.54	29.65	32.26	28.32	Rere	chr4	protein_coding	arginine glutamic acid dipeptide (RE) repeats
ENSMUSG00000042763.9	20.3	20.59	19.7	22.22	Maneal	chr4	protein_coding	mannosidase, endo-alpha-like
ENSMUSG00000061259.7	0.14	0	0.08	0	Tmprss11d	chr5	protein_coding	transmembrane protease, serine 11d
ENSMUSG00000045251.9	5.44	8.08	6.79	7.78	Zfp688	chr7	protein_coding	zinc finger protein 688
ENSMUSG00000084964.1	0.85	0.84	0.62	0.58	Gm15503	chr7	sense_intronic	predicted gene 15503
ENSMUSG00000064036.11	10.75	8.99	12.59	11.53	Mro	chr18	protein_coding	maestro
ENSMUSG00000047822.7	0.06	0	0	0	Gm6484	chr9	protein_coding	predicted gene 6484
ENSMUSG00000022993.6	0.15	0	0	0.23	4930415O20Rik	chr15	protein_coding	RIKEN cDNA 4930415O20 gene
ENSMUSG00000037337.10	0.33	0.28	0.12	0.3	Map4k1	chr7	protein_coding	mitogen-activated protein kinase kinase kinase kinase 1
ENSMUSG00000027273.9	538.77	439.89	537.33	596.34	Snap25	chr2	protein_coding	synaptosomal-associated protein 25
ENSMUSG00000031618.9	12.48	9.57	14.34	12.03	Nr3c2	chr8	protein_coding	nuclear receptor subfamily 3, group C, member 2
ENSMUSG00000086986.3	0	0	0.08	0	Gm12103	chr11	processed_pseudogene	predicted gene 12103
ENSMUSG00000019998.5	44.1	42.79	41.55	50.76	Stx7	chr10	protein_coding	syntaxin 7
ENSMUSG00000029456.8	1.01	0.67	0.92	0.54	Acad10	chr5	protein_coding	acyl-Coenzyme A dehydrogenase family, member 10
ENSMUSG00000073491.6	0.07	0.09	0.08	0	Pydc4	chr1	protein_coding	pyrin domain containing 4
ENSMUSG00000020235.12	29.59	31.94	33.46	35.36	Fzr1	chr10	protein_coding	fizzy/cell division cycle 20 related 1 (Drosophila)
ENSMUSG00000040254.7	3.12	1.39	1.93	1.69	Sema3d	chr5	protein_coding	sema domain, immunoglobulin domain (Ig), short basic domain, secreted, (semaphorin) 3D
ENSMUSG00000033031.9	2.78	1.64	2.5	2.95	C330027C09Rik	chr16	protein_coding	RIKEN cDNA C330027C09 gene
ENSMUSG00000030682.3	8.89	10.95	8.89	10.99	Cdipt	chr7	protein_coding	CDP-diacylglycerol--inositol 3-phosphatidyltransferase (phosphatidylinositol synthase)
ENSMUSG00000086887.1	0	0	0	0	1700060C16Rik	chr6	lincRNA	RIKEN cDNA 1700060C16 gene
ENSMUSG00000079018.6	5.14	4.88	4.1	4.34	Ly6c1	chr15	protein_coding	lymphocyte antigen 6 complex, locus C1
ENSMUSG00000089804.1	0.23	0	0	0.22	Gm16136	chr15	antisense	predicted gene 16136
ENSMUSG00000034120.14	134.67	127.19	141.78	144.94	Srsf2	chr11	protein_coding	serine/arginine-rich splicing factor 2
ENSMUSG00000035041.8	0.06	0.23	0.13	0.11	Creb3l3	chr10	protein_coding	cAMP responsive element binding protein 3-like 3
ENSMUSG00000028865.9	2.26	3.68	4.14	5.14	Cd164l2	chr4	protein_coding	CD164 sialomucin-like 2
ENSMUSG00000053129.5	0	0.15	0.09	0.07	Gsx1	chr5	protein_coding	GS homeobox 1
ENSMUSG00000071113.3	0.15	0.08	0.03	0.05	Mboat4	chr8	protein_coding	membrane bound O-acyltransferase domain containing 4
ENSMUSG00000097154.2	0.09	0.27	0	0.05	Gm26510	chr17	lincRNA	predicted gene, 26510
ENSMUSG00000021485.9	0.08	0.75	0.35	0.17	Mxd3	chr13	protein_coding	Max dimerization protein 3
ENSMUSG00000034165.12	17.09	25.45	21.33	20.07	Ccnd3	chr17	protein_coding	cyclin D3
ENSMUSG00000096971.1	0.22	0.28	0.06	0.15	4930556M19Rik	chr15	lincRNA	RIKEN cDNA 4930556M19 gene
ENSMUSG00000006800.9	70.94	67.02	72.87	61.2	Sulf2	chr2	protein_coding	sulfatase 2
ENSMUSG00000081046.1	0.06	0.25	0.16	0.06	Gm12846	chr4	processed_pseudogene	predicted gene 12846
ENSMUSG00000022899.4	9.19	14.81	14.18	8.99	Slc15a2	chr16	protein_coding	solute carrier family 15 (H+/peptide transporter), member 2
ENSMUSG00000020328.6	22.1	25.24	21.56	26.01	Nudcd2	chr11	protein_coding	NudC domain containing 2
ENSMUSG00000065303.1	0	0	0.17	0	Gm23249	chr12	snRNA	predicted gene, 23249
ENSMUSG00000032517.11	1816.65	1644	1631.14	1198.94	Mobp	chr9	protein_coding	myelin-associated oligodendrocytic basic protein
ENSMUSG00000104054.1	0.06	0	0	0	RP23-215I1.2	chr3	processed_pseudogene		--
ENSMUSG00000040093.11	0.59	1.01	0.66	0.54	Bmf	chr2	protein_coding	BCL2 modifying factor
ENSMUSG00000007415.11	26.74	29.57	29.36	33.79	Gatad1	chr5	protein_coding	GATA zinc finger domain containing 1
ENSMUSG00000034354.13	32.05	29.1	32.91	24.36	Mtmr3	chr11	protein_coding	myotubularin related protein 3
ENSMUSG00000017146.8	0.61	0.5	0.43	0.51	Brca1	chr11	protein_coding	breast cancer 1
ENSMUSG00000086449.1	0.04	0	0	0	9030204H09Rik	chr2	antisense	RIKEN cDNA 9030204H09 gene
ENSMUSG00000089945.6	58.94	39.87	55.48	45.16	Palm2Akap2	chr4	protein_coding		--
ENSMUSG00000020164.7	0.07	0.14	0.13	0	Kcnmb4os1	chr10	antisense	potassium large conductance calcium-activated channel, subfamily M, beta member 4, opposite strand 1
ENSMUSG00000102496.1	1.2	0.21	1.22	0.36	RP23-461O23.2	chr18	TEC		--
ENSMUSG00000077505.1	1.12	0	0	0	Gm24233	chr12	snoRNA	predicted gene, 24233
ENSMUSG00000046034.7	7.55	6.84	7.77	7.79	Otulin	chr15	protein_coding	OTU deubiquitinase with linear linkage specificity
ENSMUSG00000082174.1	0	0	0	0	Gm14877	chrX	processed_pseudogene	predicted gene 14877
ENSMUSG00000097610.1	0.63	0.5	0.5	0.64	A930012L18Rik	chr18	lincRNA	RIKEN cDNA A930012L18 gene
ENSMUSG00000024030.6	9.51	11.32	9.91	9.47	Abcg1	chr17	protein_coding	ATP-binding cassette, sub-family G (WHITE), member 1
ENSMUSG00000052131.7	0.02	0.15	0.02	0	Akr1b7	chr6	protein_coding	aldo-keto reductase family 1, member B7
ENSMUSG00000073758.6	2.29	4.09	2.87	2.41	Sh3d21	chr4	protein_coding	SH3 domain containing 21
ENSMUSG00000009207.11	15.71	8.69	14.61	12.21	Lnp	chr2	protein_coding	limb and neural patterns
ENSMUSG00000026604.13	0.67	0.54	0.47	0.27	Ptpn14	chr1	protein_coding	protein tyrosine phosphatase, non-receptor type 14
ENSMUSG00000040250.10	51.99	60.38	47.73	54.76	Asun	chr6	protein_coding	asunder, spermatogenesis regulator
ENSMUSG00000104262.1	0.01	0	0.01	0	RP23-412L18.2	chr2	TEC		--
ENSMUSG00000035007.5	5.19	5.67	6.19	6.01	Rundc1	chr11	protein_coding	RUN domain containing 1
ENSMUSG00000022754.5	0.07	0.29	0.21	0.06	Tmem45a	chr16	protein_coding	transmembrane protein 45a
ENSMUSG00000062908.8	48.62	56.27	48.23	56.96	Acadm	chr3	protein_coding	acyl-Coenzyme A dehydrogenase, medium chain
ENSMUSG00000098956.1	10.05	11.25	11.9	10.42	Gm27855	chr9	misc_RNA	predicted gene, 27855
ENSMUSG00000085257.2	0.04	0	0	0	Gm13264	chr2	lincRNA	predicted gene 13264
ENSMUSG00000070044.11	12.19	11.55	13.73	12.46	Fam149a	chr8	protein_coding	family with sequence similarity 149, member A
ENSMUSG00000022682.7	15.44	16	15.33	16.98	Rrn3	chr16	protein_coding	RRN3 RNA polymerase I transcription factor homolog (yeast)
ENSMUSG00000046442.4	14.06	8.09	16.04	10.73	Ppm1e	chr11	protein_coding	protein phosphatase 1E (PP2C domain containing)
ENSMUSG00000020916.8	0	0	0	0	Krt36	chr11	protein_coding	keratin 36
ENSMUSG00000045318.5	2.03	2.29	2.41	2.61	Adra2c	chr5	protein_coding	adrenergic receptor, alpha 2c
ENSMUSG00000024681.7	0	0	0	0	Ms4a3	chr19	protein_coding	membrane-spanning 4-domains, subfamily A, member 3
ENSMUSG00000032057.8	0.32	0.68	0.57	0.44	4833427G06Rik	chr9	protein_coding	RIKEN cDNA 4833427G06 gene
ENSMUSG00000103081.1	21.08	30.76	26.37	26.16	Pcdhgb8	chr18	polymorphic_pseudogene	protocadherin gamma subfamily B, 8
ENSMUSG00000098057.1	0	0.04	0	0	Gm6283	chr10	processed_pseudogene	predicted gene 6283
ENSMUSG00000061589.10	11.56	8.45	13.91	5.75	Dot1l	chr10	protein_coding	DOT1-like, histone H3 methyltransferase (S. cerevisiae)
ENSMUSG00000020101.10	7.76	16.14	10.22	10.44	4632428N05Rik	chr10	protein_coding	RIKEN cDNA 4632428N05 gene
ENSMUSG00000074547.4	0	0	0.05	0	Gm10712	chr7	processed_pseudogene		--
ENSMUSG00000026931.6	0.13	0.12	0.04	0.14	1700019N19Rik	chr19	protein_coding	RIKEN cDNA 1700019N19 gene
ENSMUSG00000034708.7	41.48	144	41.44	44	Grn	chr11	protein_coding	granulin
ENSMUSG00000020707.6	1.52	1.84	1.98	3.14	Rnf135	chr11	protein_coding	ring finger protein 135
ENSMUSG00000024576.10	84.09	54.88	82.76	67.93	Csnk1a1	chr18	protein_coding	casein kinase 1, alpha 1
ENSMUSG00000055782.8	10.46	8.88	13.75	9.24	Abcd2	chr15	protein_coding	ATP-binding cassette, sub-family D (ALD), member 2
ENSMUSG00000036814.8	0.85	1.29	0.88	0.82	Slc6a20a	chr9	protein_coding	solute carrier family 6 (neurotransmitter transporter), member 20A
ENSMUSG00000021650.6	21.64	23.69	24.72	22.92	Ptcd2	chr13	protein_coding	pentatricopeptide repeat domain 2
ENSMUSG00000054387.9	12	9.58	12.54	8.75	Mdm4	chr1	protein_coding	transformed mouse 3T3 cell double minute 4
ENSMUSG00000047417.13	8.13	7.68	9.85	8.48	Rexo1	chr10	protein_coding	REX1, RNA exonuclease 1 homolog (S. cerevisiae)
ENSMUSG00000089716.3	0	0	0.08	0	Gm6264	chr1	transcribed_unprocessed_pseudogene	predicted gene 6264
ENSMUSG00000022208.7	14.06	10.81	16.09	14.47	Jph4	chr14	protein_coding	junctophilin 4
ENSMUSG00000097664.1	0	0.05	0	0	Gm26765	chr10	lincRNA	predicted gene, 26765
ENSMUSG00000032083.8	0.18	0.15	0.13	0.14	Apoa1	chr9	protein_coding	apolipoprotein A-I
ENSMUSG00000025318.9	84.66	79.28	108.3	98.5	Jph3	chr8	protein_coding	junctophilin 3
ENSMUSG00000103148.1	0	0.96	0.28	1.09	RP23-182A1.2	chr3	TEC		--
ENSMUSG00000104238.1	0	0	0	0	RP23-285G23.2	chr1	processed_transcript		--
ENSMUSG00000058728.10	0	0	0	0	Cd300c	chr11	protein_coding	CD300C antigen
ENSMUSG00000090558.1	0.14	0.2	0.35	0	Gm17202	chr5	antisense	predicted gene 17202
ENSMUSG00000030346.12	1.3	1.79	1.11	0.65	Rad51ap1	chr6	protein_coding	RAD51 associated protein 1
ENSMUSG00000094486.1	0	0	0	0	Gm23268	chr5	miRNA	predicted gene, 23268
ENSMUSG00000050248.11	3.4	4.05	2.81	3.92	Evc2	chr5	protein_coding	Ellis van Creveld syndrome 2
ENSMUSG00000044068.6	65.57	69.32	60.92	77.26	Zrsr1	chr11	protein_coding	zinc finger (CCCH type), RNA binding motif and serine/arginine rich 1
ENSMUSG00000028381.8	14.13	9.79	15.17	11.17	Ugcg	chr4	protein_coding	UDP-glucose ceramide glucosyltransferase
ENSMUSG00000098686.1	0	1.89	0.35	0.54	Mir6973b	chr2	miRNA	microRNA 6973b
ENSMUSG00000056476.9	5.73	4.19	6.83	4.24	Med12l	chr3	protein_coding	mediator complex subunit 12-like
ENSMUSG00000054931.6	1.22	1.15	1.1	0.75	Zkscan4	chr13	protein_coding	zinc finger with KRAB and SCAN domains 4
ENSMUSG00000098012.1	0	0	0	0	Gm8907	chr9	processed_pseudogene	predicted gene 8907
ENSMUSG00000021458.12	2.04	2.45	2.41	2.05	2010111I01Rik	chr13	protein_coding	RIKEN cDNA 2010111I01 gene
ENSMUSG00000039304.7	0.42	0.37	0.5	0.21	Tnfsf10	chr3	protein_coding	tumor necrosis factor (ligand) superfamily, member 10
ENSMUSG00000038437.7	18.59	20.24	19.55	16.54	Mllt6	chr11	protein_coding	myeloid/lymphoid or mixed-lineage leukemia (trithorax homolog, Drosophila); translocated to, 6
ENSMUSG00000034755.14	3.72	4.07	3.57	3.89	Pcdh11x	chrX	protein_coding	protocadherin 11 X-linked
ENSMUSG00000087182.3	0.19	0.43	0	0	Gm13334	chr2	protein_coding	predicted gene 13334
ENSMUSG00000103377.1	0.03	0	0.05	0.06	RP23-317L18.4	chr1	TEC		--
ENSMUSG00000096999.1	0.02	0.03	0.34	0.05	Gm26793	chr7	lincRNA	predicted gene, 26793
ENSMUSG00000030878.10	94.18	68.08	98.84	82.91	Cdr2	chr7	protein_coding	cerebellar degeneration-related 2
ENSMUSG00000052534.11	11.11	9.77	11.72	10.63	Pbx1	chr1	protein_coding	pre B cell leukemia homeobox 1
ENSMUSG00000030298.6	26.34	39.33	34.33	40.32	Sec13	chr6	protein_coding	SEC13 homolog (S. cerevisiae)
ENSMUSG00000080718.1	0	0	0	0	Gm8019	chrX	processed_pseudogene	predicted gene 8019
ENSMUSG00000054822.5	0.15	0.35	0.17	0.12	1700041G16Rik	chr8	antisense	RIKEN cDNA 1700041G16 gene
ENSMUSG00000092289.1	0	0	0	0	Gm6659	chr17	processed_pseudogene	predicted gene 6659
ENSMUSG00000032262.9	37.69	28.59	38.66	38.53	Elovl4	chr9	protein_coding	elongation of very long chain fatty acids (FEN1/Elo2, SUR4/Elo3, yeast)-like 4
ENSMUSG00000092544.4	3.73	2.43	2.67	2.66	Gm20422	chr8	protein_coding	predicted gene 20422
ENSMUSG00000097785.1	9.99	11.24	10.14	11.56	B230217O12Rik	chr19	lincRNA	RIKEN cDNA B230217O12 gene
ENSMUSG00000092486.1	3.64	5.44	1.73	5.05	2610524H06Rik	chr5	protein_coding	RIKEN cDNA 2610524H06 gene
ENSMUSG00000024570.6	21.1	31.51	22.15	26.98	Rbfa	chr18	protein_coding	ribosome binding factor A
ENSMUSG00000019892.8	1.78	2.07	1.82	2.31	Lrriq1	chr10	protein_coding	leucine-rich repeats and IQ motif containing 1
ENSMUSG00000065272.1	3.04	3.16	4.62	2.39	Snord57	chr2	snoRNA	small nucleolar RNA, C/D box 57
ENSMUSG00000097552.1	0	0	0	0	Rps19-ps12	chr16	processed_pseudogene	ribosomal protein S19, pseudogene 12
ENSMUSG00000101400.1	0	0	0.14	0.22	Gm29596	chr1	processed_pseudogene	predicted gene 29596
ENSMUSG00000084416.3	0	0	0	0.07	Rpl10a-ps1	chr1	processed_pseudogene	ribosomal protein L10A, pseudogene 1
ENSMUSG00000081738.1	0.09	0.06	0.13	0.07	Hmgb1-ps2	chrX	processed_pseudogene	high mobility group box 1, pseudogene 2
ENSMUSG00000085303.3	0.02	0	0.03	0	Gm16751	chr2	antisense	predicted gene, 16751
ENSMUSG00000095361.1	0.26	0	0	0	Gm24967	chr4	snRNA	predicted gene, 24967
ENSMUSG00000080411.1	0	0	0.23	0.71	Mir1193	chr12	miRNA	microRNA 1193
ENSMUSG00000020458.12	964.94	991.07	867.68	1048.1	Rtn4	chr11	protein_coding	reticulon 4
ENSMUSG00000030788.11	57.23	38.26	47.53	48.86	Rnf141	chr7	protein_coding	ring finger protein 141
ENSMUSG00000092365.2	1.23	2.79	3.43	2.6	BC023719	chr17	antisense	cDNA sequence BC023719
ENSMUSG00000086717.1	0.06	0	0	0	Gm15655	chr8	antisense	predicted gene 15655
ENSMUSG00000087460.1	0.07	0	0.04	0	4930401O12Rik	chr13	lincRNA	RIKEN cDNA 4930401O12 gene
ENSMUSG00000014245.8	1.62	1.59	1.98	1.46	Pigl	chr11	protein_coding	phosphatidylinositol glycan anchor biosynthesis, class L
ENSMUSG00000026701.11	147.27	389.39	145.62	233.56	Prdx6	chr1	protein_coding	peroxiredoxin 6
ENSMUSG00000103057.1	0.07	0.19	0.12	0.07	RP23-81C12.2	chr17	TEC		--
ENSMUSG00000103209.1	0.16	0.57	0.2	0.26	RP23-21P2.2	chr1	TEC		--
ENSMUSG00000026047.9	9.26	14.14	11.41	8.76	Kdelc1	chr1	protein_coding	KDEL (Lys-Asp-Glu-Leu) containing 1
ENSMUSG00000032878.12	31.11	19.11	31.28	26.61	Ccdc85a	chr11	protein_coding	coiled-coil domain containing 85A
ENSMUSG00000031534.10	20.47	24.41	25.06	29.73	Smim19	chr8	protein_coding	small integral membrane protein 19
ENSMUSG00000051599.4	0.35	0.32	0.39	0.46	Pcdhb2	chr18	protein_coding	protocadherin beta 2
ENSMUSG00000026989.5	0.08	0.22	0	1.14	Dapl1	chr2	protein_coding	death associated protein-like 1
ENSMUSG00000027007.12	45.28	43.63	46.56	32.39	Ssfa2	chr2	protein_coding	sperm specific antigen 2
ENSMUSG00000042320.12	1.03	1.28	1.37	1.24	Prox2	chr12	protein_coding	prospero homeobox 2
ENSMUSG00000028060.10	9.45	10.72	9.26	11.74	2810403A07Rik	chr3	protein_coding	RIKEN cDNA 2810403A07 gene
ENSMUSG00000103048.1	0.47	0.36	0.24	0.33	RP24-286H7.2	chr9	TEC		--
ENSMUSG00000035877.13	11.61	11.35	12.17	9.86	Zhx3	chr2	protein_coding	zinc fingers and homeoboxes 3
ENSMUSG00000064377.1	2.43	0.96	0.7	1.09	Gm24966	chr7	snoRNA	predicted gene, 24966
ENSMUSG00000051650.10	12.28	12.92	15.38	12.5	B3gnt2	chr11	protein_coding	UDP-GlcNAc:betaGal beta-1,3-N-acetylglucosaminyltransferase 2
ENSMUSG00000024391.7	0	0	0.11	0	Apom	chr17	protein_coding	apolipoprotein M
ENSMUSG00000073274.4	0	0.01	0.06	0.06	Gm14636	chrX	processed_transcript	predicted gene 14636
ENSMUSG00000097836.1	0.01	0	0.02	0	Gm26903	chr9	antisense	predicted gene, 26903
ENSMUSG00000027881.10	152.77	150.29	116.12	121.23	Prpf38b	chr3	protein_coding	PRP38 pre-mRNA processing factor 38 (yeast) domain containing B
ENSMUSG00000071324.7	2.45	2.72	2.26	2.02	Armc2	chr10	protein_coding	armadillo repeat containing 2
ENSMUSG00000089911.3	7.83	6.55	7.61	7.86	Hiat1	chr3	protein_coding	hippocampus abundant gene transcript 1
ENSMUSG00000102751.1	0	0	0	0	RP23-54K22.1	chr1	TEC		--
ENSMUSG00000055471.6	0.65	0.89	1.01	0.57	Alk	chr17	protein_coding	anaplastic lymphoma kinase
ENSMUSG00000020798.10	0.02	0.02	0.02	0.02	Spns3	chr11	protein_coding	spinster homolog 3
ENSMUSG00000052085.6	0.48	1.12	0.67	0.42	Dock8	chr19	protein_coding	dedicator of cytokinesis 8
ENSMUSG00000099908.1	5.91	6.65	6.76	7.56	Gm28539	chr16	protein_coding	predicted gene 28539
ENSMUSG00000004748.5	19.91	26.45	21.8	26.13	Mtfp1	chr11	protein_coding	mitochondrial fission process 1
ENSMUSG00000024034.8	0.1	0	0.04	0	Tmprss3	chr17	protein_coding	transmembrane protease, serine 3
ENSMUSG00000103858.1	0	0	0	0.03	RP24-95N17.1	chr1	TEC		--
ENSMUSG00000029073.5	17.86	19.21	19.63	21.13	Cptp	chr4	protein_coding	ceramide-1-phosphate transfer protein
ENSMUSG00000027913.5	0.14	0.24	0.07	0.33	Crct1	chr3	protein_coding	cysteine-rich C-terminal 1
ENSMUSG00000065569.1	0	0.37	0	0	Mir137	chr3	miRNA	microRNA 137
ENSMUSG00000073197.4	0.48	0.18	0.51	0.34	5730507C01Rik	chr12	protein_coding	RIKEN cDNA 5730507C01 gene
ENSMUSG00000081659.1	0.05	0	0.03	0.04	Gm14917	chrX	processed_pseudogene	predicted gene 14917
ENSMUSG00000098220.1	63.97	55.42	72.35	60.62	Gm27031	chr13	lincRNA	predicted gene, 27031
ENSMUSG00000026097.5	1.67	1.34	1.73	1.82	Ormdl1	chr1	protein_coding	ORM1-like 1 (S. cerevisiae)
ENSMUSG00000036500.4	0	0	0.05	0.08	Akp3	chr1	protein_coding	alkaline phosphatase 3, intestine, not Mn requiring
ENSMUSG00000034109.11	43.43	28.25	34.85	29.36	Golim4	chr3	protein_coding	golgi integral membrane protein 4
ENSMUSG00000055976.5	0.04	0	0.06	0.33	Cldn23	chr8	protein_coding	claudin 23
ENSMUSG00000051238.5	1.85	2.18	1.95	2.31	Swsap1	chr9	protein_coding	SWIM type zinc finger 7 associated protein 1
ENSMUSG00000037016.7	0.11	0.11	0.09	0.05	Frem2	chr3	protein_coding	Fras1 related extracellular matrix protein 2
ENSMUSG00000053158.9	1.32	3.75	1.17	1.23	Fes	chr7	protein_coding	feline sarcoma oncogene
ENSMUSG00000068263.7	8.69	4.19	8.42	5.15	Efcc1	chr6	protein_coding	EF hand and coiled-coil domain containing 1
ENSMUSG00000035399.8	6.73	9.28	6.95	8.48	Oser1	chr2	protein_coding	oxidative stress responsive serine rich 1
ENSMUSG00000017639.9	21.96	17.61	24.89	18.25	Rab11fip4	chr11	protein_coding	RAB11 family interacting protein 4 (class II)
ENSMUSG00000103611.1	0.07	0.06	0.06	0.04	RP23-53H1.3	chr9	TEC		--
ENSMUSG00000090214.3	0	0	0	0	Gm15657	chr16	antisense	predicted gene 15657
ENSMUSG00000047517.9	0	0	0.01	0	Dmbt1	chr7	protein_coding	deleted in malignant brain tumors 1
ENSMUSG00000005503.8	0.41	0.36	0.39	0.49	Evx1	chr6	protein_coding	even skipped homeotic gene 1 homolog
ENSMUSG00000030324.6	0.11	0.13	0.12	0.04	Rho	chr6	protein_coding	rhodopsin
ENSMUSG00000032623.9	0	0	0.01	0	Oas1d	chr5	protein_coding	2'-5' oligoadenylate synthetase 1D
ENSMUSG00000088580.1	0	0	0	0	Gm22968	chr8	rRNA	predicted gene, 22968
ENSMUSG00000093716.1	0.33	0	0	0	Gm19815	chr17	processed_pseudogene	predicted gene, 19815
ENSMUSG00000022494.9	3.97	4.44	3.93	5.34	Shisa9	chr16	protein_coding	shisa family member 9
ENSMUSG00000030509.12	4.76	3.65	4.92	4.63	Asb7	chr7	protein_coding	ankyrin repeat and SOCS box-containing 7
ENSMUSG00000075593.6	1.62	3.69	1.4	1.88	Gal3st4	chr5	protein_coding	galactose-3-O-sulfotransferase 4
ENSMUSG00000085718.2	0	0.2	0.14	0.3	Rpl9-ps3	chr11	processed_pseudogene	ribosomal protein L9, pseudogene 3
ENSMUSG00000006445.3	0.29	0.49	0.46	0.16	Epha2	chr4	protein_coding	Eph receptor A2
ENSMUSG00000061950.13	18.2	20.32	18.94	16.07	Ppp4r1	chr17	protein_coding	protein phosphatase 4, regulatory subunit 1
ENSMUSG00000104213.1	0.03	0.06	0.03	0.09	Ighd	chr12	IG_C_gene	immunoglobulin heavy constant delta
ENSMUSG00000045288.10	0.11	0.08	0.03	0.16	Ush1g	chr11	protein_coding	Usher syndrome 1G
ENSMUSG00000036800.7	1.49	0.57	1.94	1.03	Fam135b	chr15	protein_coding	family with sequence similarity 135, member B
ENSMUSG00000020085.11	7.63	7.98	8.56	7.11	Aifm2	chr10	protein_coding	apoptosis-inducing factor, mitochondrion-associated 2
ENSMUSG00000073643.7	22.08	25.7	26.49	22.72	Wdfy1	chr1	protein_coding	WD repeat and FYVE domain containing 1
ENSMUSG00000097295.1	0.09	0	0	0	Hmgb1-ps8	chr10	processed_pseudogene	high mobility group box 1, pseudogene 8
ENSMUSG00000092192.3	6.56	8.29	5.37	5.95	Dyx1c1	chr9	protein_coding	dyslexia susceptibility 1 candidate 1 homolog (human)
ENSMUSG00000097210.1	6.04	6.66	6.44	6.4	Fam160a2	chr7	lincRNA	family with sequence similarity 160, member A2
ENSMUSG00000096528.1	0.12	0.08	0.24	0.05	G430049J08Rik	chr18	protein_coding	RIKEN cDNA G430049J08 gene
ENSMUSG00000026700.4	0	0	0	0	Tnfsf4	chr1	protein_coding	tumor necrosis factor (ligand) superfamily, member 4
ENSMUSG00000024500.14	140.37	117.52	157.41	174.61	Ppp2r2b	chr18	protein_coding	protein phosphatase 2, regulatory subunit B, beta
ENSMUSG00000039879.8	4.17	3.12	4.55	2.41	Heca	chr10	protein_coding	headcase homolog (Drosophila)
ENSMUSG00000043243.11	2.12	1.67	3.07	1.09	Fam129c	chr8	protein_coding	family with sequence similarity 129, member C
ENSMUSG00000039148.4	22.29	24.88	23.73	21.46	Sart1	chr19	protein_coding	squamous cell carcinoma antigen recognized by T cells 1
ENSMUSG00000080441.1	0.84	1.16	1.13	0	Mir1249	chr15	miRNA	microRNA 1249
ENSMUSG00000031144.11	234.97	288.54	264.54	321.62	Syp	chrX	protein_coding	synaptophysin
ENSMUSG00000066850.1	0.05	0	0.04	0.02	Vmn1r65	chr7	protein_coding	vomeronasal 1 receptor 65
ENSMUSG00000035351.11	1.93	2.45	1.57	3.44	Nup37	chr10	protein_coding	nucleoporin 37
ENSMUSG00000090141.1	0.07	0.24	0	0	Gm614	chrX	protein_coding	predicted gene 614
ENSMUSG00000102567.1	0.24	0.51	0.12	0.77	RP23-394E10.1	chr9	TEC		--
ENSMUSG00000029245.12	35.85	32.99	32.67	32.46	Epha5	chr5	protein_coding	Eph receptor A5
ENSMUSG00000045545.8	0.06	0.04	0	0.12	Krt14	chr11	protein_coding	keratin 14
ENSMUSG00000053465.5	0.85	0.19	0.94	0.55	Hs6st3	chr14	protein_coding	heparan sulfate 6-O-sulfotransferase 3
ENSMUSG00000068324.4	0.08	0	0.08	0	Gm10029	chr13	processed_pseudogene	predicted gene 10029
ENSMUSG00000074764.7	0	0	0.02	0	Sel1l2	chr2	protein_coding	sel-1 suppressor of lin-12-like 2 (C. elegans)
ENSMUSG00000079173.7	0.09	0.09	0.09	0.06	Zan	chr5	protein_coding	zonadhesin
ENSMUSG00000028174.8	0	0	0	0	Rpe65	chr3	protein_coding	retinal pigment epithelium 65
ENSMUSG00000090516.1	0	0.56	0	0	Rps11-ps1	chr9	processed_pseudogene	ribosomal protein S11, pseudogene 1
ENSMUSG00000065667.1	0.26	0	0	0	Gm22576	chr16	snRNA	predicted gene, 22576
ENSMUSG00000041141.6	11.79	11.53	12.91	11.97	Pnmal1	chr7	protein_coding	PNMA-like 1
ENSMUSG00000042269.11	0.84	1.2	0.3	1.82	Fam92b	chr8	protein_coding	family with sequence similarity 92, member B
ENSMUSG00000027404.11	30.29	46.33	40.73	44.85	Snrpb	chr2	protein_coding	small nuclear ribonucleoprotein B
ENSMUSG00000026649.10	8.61	13.97	6.29	13.47	1700009P17Rik	chr1	protein_coding		--
ENSMUSG00000028520.8	0.03	0	0	0	4921539E11Rik	chr4	protein_coding	RIKEN cDNA 4921539E11 gene
ENSMUSG00000095178.1	0	0.35	0.52	0	Gm22716	chr5	snRNA	predicted gene, 22716
ENSMUSG00000029415.1	5.83	4.36	5.51	5.55	Sdad1	chr5	protein_coding	SDA1 domain containing 1
ENSMUSG00000052214.8	16.55	19.56	16.28	19.44	Opa3	chr7	protein_coding	optic atrophy 3
ENSMUSG00000027030.11	99.91	75.11	104.89	102.05	Stk39	chr2	protein_coding	serine/threonine kinase 39
ENSMUSG00000045515.3	23.41	17.23	22.06	18.63	Pou3f3	chr1	protein_coding	POU domain, class 3, transcription factor 3
ENSMUSG00000099809.1	0.1	0	0	0	Gm18665	chrY	unprocessed_pseudogene	predicted gene, 18665
ENSMUSG00000028426.10	30.66	28.43	33.52	36.03	Rad23b	chr4	protein_coding	RAD23b homolog (S. cerevisiae)
ENSMUSG00000102518.1	0.01	0	0.02	0	RP23-470G12.2	chr1	TEC		--
ENSMUSG00000064741.1	0.31	0	0.32	0	Snord14a	chr7	snoRNA	small nucleolar RNA, C/D box 14A
ENSMUSG00000103093.1	1.78	1.08	2.89	1.44	RP24-340L11.2	chr9	TEC		--
ENSMUSG00000031723.4	5.82	11.12	9.46	9.35	Txnl4b	chr8	protein_coding	thioredoxin-like 4B
ENSMUSG00000098449.1	1.76	1.28	1.06	1.78	Gm7467	chr5	antisense	predicted gene 7467
ENSMUSG00000041842.11	12.21	12.91	14.68	9.92	Fhdc1	chr3	protein_coding	FH2 domain containing 1
ENSMUSG00000047648.9	3.05	2.4	2.66	2.39	Fbxo30	chr10	protein_coding	F-box protein 30
ENSMUSG00000053388.6	0.02	0	0	0	Trim50	chr5	protein_coding	tripartite motif-containing 50
ENSMUSG00000042801.4	0	0	0	0	Olfr769	chr10	protein_coding	olfactory receptor 769
ENSMUSG00000036131.8	0.23	0.48	0.39	0.86	Frmd7	chrX	protein_coding	FERM domain containing 7
ENSMUSG00000086245.1	0.03	0	0.02	0.03	Gm16170	chr11	processed_transcript	predicted gene 16170
ENSMUSG00000048617.12	1.19	0.42	1.18	1.27	Rtbdn	chr8	protein_coding	retbindin
ENSMUSG00000087204.1	0	0	0	0	1700073E17Rik	chr6	transcribed_processed_pseudogene	RIKEN cDNA 1700073E17 gene
ENSMUSG00000027381.12	0.83	1.4	1.48	0.61	Bcl2l11	chr2	protein_coding	BCL2-like 11 (apoptosis facilitator)
ENSMUSG00000000171.4	52.06	50.88	57.44	55.12	Sdhd	chr9	protein_coding	succinate dehydrogenase complex, subunit D, integral membrane protein
ENSMUSG00000036151.11	1.18	1.08	0.83	0.41	Tm6sf2	chr8	protein_coding	transmembrane 6 superfamily member 2
ENSMUSG00000072674.6	0	0	0	0.1	Plac9b	chr14	protein_coding	placenta specific 9b
ENSMUSG00000086326.1	0	0	0	0	Gm13200	chr4	lincRNA	predicted gene 13200
ENSMUSG00000095678.1	0.26	0	0	0	Gm25101	chr15	snRNA	predicted gene, 25101
ENSMUSG00000031146.6	0.25	0.4	0.06	0	Plp2	chrX	protein_coding	proteolipid protein 2
ENSMUSG00000022508.5	12.98	9.89	11.86	12.37	Bcl6	chr16	protein_coding	B cell leukemia/lymphoma 6
ENSMUSG00000038173.10	19.44	10.9	11.91	12.23	Enpp6	chr8	protein_coding	ectonucleotide pyrophosphatase/phosphodiesterase 6
ENSMUSG00000063388.4	0	0.12	0	0	BC023105	chr18	pseudogene	cDNA sequence BC023105
ENSMUSG00000096960.1	0.03	0.12	0.06	0.09	A230028O05Rik	chr16	lincRNA	RIKEN cDNA A230028O05 gene
ENSMUSG00000097193.1	0.04	0.22	0.16	0.43	Gm26664	chr8	lincRNA	predicted gene, 26664
ENSMUSG00000021238.10	11.24	9.73	12.16	11.2	Aldh6a1	chr12	protein_coding	aldehyde dehydrogenase family 6, subfamily A1
ENSMUSG00000010110.13	62.71	81.55	71.62	69	Stx5a	chr19	protein_coding	syntaxin 5A
ENSMUSG00000049530.6	0	0	0	0	Clrn2	chr5	protein_coding	clarin 2
ENSMUSG00000027104.14	65.56	48.77	58.37	62.62	Atf2	chr2	protein_coding	activating transcription factor 2
ENSMUSG00000016664.10	97.14	79.77	101.55	86.35	Pacsin2	chr15	protein_coding	protein kinase C and casein kinase substrate in neurons 2
ENSMUSG00000029404.11	187.19	240.39	209.24	216.47	Arl6ip4	chr5	protein_coding	ADP-ribosylation factor-like 6 interacting protein 4
ENSMUSG00000082149.1	0	0	0	0	Gm13002	chr4	processed_pseudogene	predicted gene 13002
ENSMUSG00000038567.5	0.05	0	0.06	0.02	Cyp24a1	chr2	protein_coding	cytochrome P450, family 24, subfamily a, polypeptide 1
ENSMUSG00000087701.4	0	0.15	0.06	0.52	Gm13493	chr2	processed_pseudogene	predicted gene 13493
ENSMUSG00000081607.2	0	0	0.09	0	Gm15294	chrX	protein_coding	predicted gene 15294
ENSMUSG00000047767.12	10.24	12.17	7.84	7.99	Atg16l2	chr7	protein_coding	autophagy related 16-like 2 (S. cerevisiae)
ENSMUSG00000030617.8	0	0.04	0.03	0	Ccdc83	chr7	protein_coding	coiled-coil domain containing 83
ENSMUSG00000030533.11	22.91	25.06	29.88	19.32	Unc45a	chr7	protein_coding	unc-45 homolog A (C. elegans)
ENSMUSG00000028773.8	5.16	4.01	5.52	4.55	Fabp3	chr4	protein_coding	fatty acid binding protein 3, muscle and heart
ENSMUSG00000016918.11	4.54	7.08	4.07	4.33	Sulf1	chr1	protein_coding	sulfatase 1
ENSMUSG00000005510.5	33.65	35.37	34.27	38.91	Ndufs3	chr2	protein_coding	NADH dehydrogenase (ubiquinone) Fe-S protein 3
ENSMUSG00000001436.11	2.77	3.66	4.08	3.48	Slc19a1	chr10	protein_coding	solute carrier family 19 (folate transporter), member 1
ENSMUSG00000081623.1	0.07	0	0.11	0	Gm8809	chr1	processed_pseudogene	predicted gene 8809
ENSMUSG00000102283.1	0	0	0.13	0	RP23-339P23.1	chr3	unprocessed_pseudogene		--
ENSMUSG00000097468.1	0	0.07	0	0.25	2310010G23Rik	chrX	lincRNA	RIKEN cDNA 2310010G23 gene
ENSMUSG00000044674.5	2.48	2.89	2.12	2.45	Fzd1	chr5	protein_coding	frizzled homolog 1 (Drosophila)
ENSMUSG00000020315.14	259.73	144.3	263.62	149.18	Sptbn1	chr11	protein_coding	spectrin beta, non-erythrocytic 1
ENSMUSG00000097241.2	0	0	0	0	Gm26907	chr9	antisense	predicted gene, 26907
ENSMUSG00000006134.3	5.25	4.08	6.12	4.85	Crkl	chr16	protein_coding	v-crk sarcoma virus CT10 oncogene homolog (avian)-like
ENSMUSG00000029227.11	72.39	73.31	64.06	62.65	Fip1l1	chr5	protein_coding	FIP1 like 1 (S. cerevisiae)
ENSMUSG00000034903.14	17.87	9.65	14.16	9.33	Cobll1	chr2	protein_coding	Cobl-like 1
ENSMUSG00000040365.10	37.55	36.98	40.32	33.65	Trim41	chr11	protein_coding	tripartite motif-containing 41
ENSMUSG00000023904.6	81.85	78.4	68.49	77.01	Hcfc1r1	chr17	protein_coding	host cell factor C1 regulator 1 (XPO1-dependent)
ENSMUSG00000101014.1	0	0	0.09	0	Gm28289	chr10	antisense	predicted gene 28289
ENSMUSG00000065847.1	0	0.93	0	0	Gm25188	chr3	snoRNA	predicted gene, 25188
ENSMUSG00000085763.1	0.74	1.63	0.44	2.27	Smc2os	chr4	antisense	structural maintenance of chromosomes 2, opposite strand
ENSMUSG00000097536.2	1.88	1.41	1.27	1.01	2610037D02Rik	chr15	lincRNA	RIKEN cDNA 2610037D02 gene
ENSMUSG00000054714.3	0	0	0.09	0	Gm9954	chr5	protein_coding	predicted gene 9954
ENSMUSG00000031297.10	0.79	2.76	1.6	2.1	Slc7a3	chrX	protein_coding	solute carrier family 7 (cationic amino acid transporter, y+ system), member 3
ENSMUSG00000020904.7	2.17	3.43	1.97	3.6	Cfap52	chr11	protein_coding	cilia and flagella associated protein 52
ENSMUSG00000029378.4	0	0	0.02	0	Areg	chr5	protein_coding	amphiregulin
ENSMUSG00000027574.11	38.32	47.38	40.78	51.14	Nkain4	chr2	protein_coding	Na+/K+ transporting ATPase interacting 4
ENSMUSG00000032357.8	0	0	0	0	Tinag	chr9	protein_coding	tubulointerstitial nephritis antigen
ENSMUSG00000091043.1	0	0	0	0	Glyatl3	chr17	protein_coding	glycine-N-acyltransferase-like 3
ENSMUSG00000030796.11	0.87	1.39	1.92	0.58	Tead2	chr7	protein_coding	TEA domain family member 2
ENSMUSG00000051747.10	0.06	0.05	0.12	0.06	Ttn	chr2	protein_coding	titin
ENSMUSG00000089080.1	0	0	0.28	0	Gm24003	chr5	snRNA	predicted gene, 24003
ENSMUSG00000030162.10	0	0.17	0	0	Olr1	chr6	protein_coding	oxidized low density lipoprotein (lectin-like) receptor 1
ENSMUSG00000086238.1	0	0	0	0	Gm14258	chr2	lincRNA	predicted gene 14258
ENSMUSG00000040618.6	5.95	8.65	5.82	7.19	Pck2	chr14	protein_coding	phosphoenolpyruvate carboxykinase 2 (mitochondrial)
ENSMUSG00000027751.9	5.31	4.41	5.77	3.89	Supt20	chr3	protein_coding	suppressor of Ty 20
ENSMUSG00000014932.11	9.6	4.65	6.47	5.73	Yes1	chr5	protein_coding	Yamaguchi sarcoma viral (v-yes) oncogene homolog 1
ENSMUSG00000041025.11	5.64	4.05	7.53	5.1	Iffo2	chr4	protein_coding	intermediate filament family orphan 2
ENSMUSG00000054951.2	0.03	0.16	0	0.08	9130008F23Rik	chr17	protein_coding	RIKEN cDNA 9130008F23 gene
ENSMUSG00000017493.8	17.15	15.26	15.69	15	Igfbp4	chr11	protein_coding	insulin-like growth factor binding protein 4
ENSMUSG00000059246.4	0.48	0.84	0.49	0.81	Foxb1	chr9	protein_coding	forkhead box B1
ENSMUSG00000028825.7	0.07	0.26	0.1	0.32	Rhd	chr4	protein_coding	Rh blood group, D antigen
ENSMUSG00000044021.10	0	0	0	0	Muc19	chr15	processed_transcript	mucin 19
ENSMUSG00000074003.3	0	0.01	0	0.06	Gucy2d	chr7	protein_coding	guanylate cyclase 2d
ENSMUSG00000096967.3	0.74	0.38	0.57	0.29	Gm26621	chr15	processed_transcript	predicted gene, 26621
ENSMUSG00000030087.7	18.53	21.35	18	25.26	Klf15	chr6	protein_coding	Kruppel-like factor 15
ENSMUSG00000029410.8	0.29	0.37	0.38	0.53	Ppef2	chr5	protein_coding	protein phosphatase, EF hand calcium-binding domain 2
ENSMUSG00000026941.12	4.71	7.95	4.46	8.14	Mamdc4	chr2	protein_coding	MAM domain containing 4
ENSMUSG00000072145.2	0	0	0	0	BC061237	chr14	protein_coding	cDNA sequence BC061237
ENSMUSG00000022708.12	11.88	11.87	11.49	9.44	Zbtb20	chr16	protein_coding	zinc finger and BTB domain containing 20
ENSMUSG00000022987.7	3.47	3.35	4.02	3.02	Zfp641	chr15	protein_coding	zinc finger protein 641
ENSMUSG00000098120.1	17.98	18.35	13.25	14.01	Gm5914	chr8	lincRNA	predicted gene 5914
ENSMUSG00000024921.12	682.47	556.85	628.76	612	Smarca2	chr19	protein_coding	SWI/SNF related, matrix associated, actin dependent regulator of chromatin, subfamily a, member 2
ENSMUSG00000103928.1	1.75	1.45	1.35	1.11	RP24-167M10.4	chr1	TEC		--
ENSMUSG00000100341.1	0	0	0.04	0	Gm29478	chr9	lincRNA	predicted gene 29478
ENSMUSG00000035278.8	13.09	21.67	16.65	19.01	Plekhj1	chr10	protein_coding	pleckstrin homology domain containing, family J member 1
ENSMUSG00000073119.2	0.01	0.06	0.02	0	Speer4a	chr5	protein_coding	spermatogenesis associated glutamate (E)-rich protein 4A
ENSMUSG00000098086.1	0.03	0	0	0	1700120C18Rik	chr8	lincRNA	RIKEN cDNA 1700120C18 gene
ENSMUSG00000102964.1	0.16	0.15	0.26	0.27	RP24-321N12.1	chr1	TEC		--
ENSMUSG00000040478.10	0.06	0	0.07	0	Prdm13	chr4	protein_coding	PR domain containing 13
ENSMUSG00000021806.3	0.57	0.64	0.44	0.26	Nid2	chr14	protein_coding	nidogen 2
ENSMUSG00000036923.8	0.57	1.17	0.72	0.32	Stox1	chr10	protein_coding	storkhead box 1
ENSMUSG00000078592.2	0	0	0	0.04	Gm4609	chr3	processed_pseudogene	predicted gene 4609
ENSMUSG00000093587.2	0	0.09	0.03	0	Gm20554	chr13	lincRNA	predicted gene, 20554
ENSMUSG00000051998.10	0.06	0.08	0.08	0.07	Lax1	chr1	protein_coding	lymphocyte transmembrane adaptor 1
ENSMUSG00000085421.1	0	0	0.02	0	4732490B19Rik	chr11	lincRNA	RIKEN cDNA 4732490B19 gene
ENSMUSG00000082855.1	0.69	0.25	0.14	0	Gm14537	chrX	processed_pseudogene	predicted gene 14537
ENSMUSG00000082746.1	0	0.09	0	0.11	Rps12-ps1	chrX	processed_pseudogene	ribosomal protein S12, pseudogene 1
ENSMUSG00000082104.1	0.04	0	0	0	Gm15933	chr5	processed_pseudogene	predicted gene 15933
ENSMUSG00000082969.1	0	0	0	0	Gm12630	chr4	processed_pseudogene	predicted gene 12630
ENSMUSG00000041718.11	3.24	2.37	2.67	1.65	Alg13	chrX	protein_coding	asparagine-linked glycosylation 13
ENSMUSG00000031861.11	0.01	0.16	0.14	0.21	Lpar2	chr8	protein_coding	lysophosphatidic acid receptor 2
ENSMUSG00000025047.8	6.85	7.36	6.92	5.97	Pdcd11	chr19	protein_coding	programmed cell death 11
ENSMUSG00000103846.1	0	0	0	0	RP24-188H2.4	chr1	TEC		--
ENSMUSG00000019710.9	84.34	132.94	86.46	110.76	Mrpl24	chr3	protein_coding	mitochondrial ribosomal protein L24
ENSMUSG00000030165.12	0	0.74	0.43	0.34	Klrd1	chr6	protein_coding	killer cell lectin-like receptor, subfamily D, member 1
ENSMUSG00000069792.5	0.21	0.71	0	0.16	Wfdc17	chr11	protein_coding	WAP four-disulfide core domain 17
ENSMUSG00000100580.2	0.03	0	0	0	4933436I20Rik	chr1	lincRNA	RIKEN cDNA 4933436I20 gene
ENSMUSG00000075569.5	4.69	5.36	4.39	3.26	Rsph10b	chr5	protein_coding	radial spoke head 10 homolog B (Chlamydomonas)
ENSMUSG00000061046.5	231.36	357.27	302.97	337.91	Haghl	chr17	protein_coding	hydroxyacylglutathione hydrolase-like
ENSMUSG00000048537.11	282.37	228.18	300.77	169.08	Phldb1	chr9	protein_coding	pleckstrin homology-like domain, family B, member 1
ENSMUSG00000071553.6	1.34	1.43	1.03	1.58	Cpa2	chr6	protein_coding	carboxypeptidase A2, pancreatic
ENSMUSG00000087314.1	0	0	0.02	0	Prkag2os2	chr5	antisense	protein kinase, AMP-activated, gamma 2 non-catalytic subunit, opposite strand 2
ENSMUSG00000069763.3	8.27	14.48	7.81	7.89	Tmem100	chr11	protein_coding	transmembrane protein 100
ENSMUSG00000049734.8	5.86	8.54	5.78	5.6	Trex1	chr9	protein_coding	three prime repair exonuclease 1
ENSMUSG00000065680.1	0	0	0	0	Snord38a	chr4	snoRNA	small nucleolar RNA, C/D box 38A
ENSMUSG00000037940.11	5.24	5.2	4.53	7.11	Inpp4b	chr8	protein_coding	inositol polyphosphate-4-phosphatase, type II
ENSMUSG00000041890.13	40.17	38.89	41.73	31.35	Git2	chr5	protein_coding	G protein-coupled receptor kinase-interactor 2
ENSMUSG00000098986.1	58.13	133.88	78.55	66.33	Gm28006	chr19	misc_RNA	predicted gene, 28006
ENSMUSG00000027405.12	292.07	317.38	275.93	315.43	Nop56	chr2	protein_coding	NOP56 ribonucleoprotein
ENSMUSG00000002372.8	19.95	23.12	22.68	20.78	Ranbp3	chr17	protein_coding	RAN binding protein 3
ENSMUSG00000063953.2	0.09	0.06	0.03	0.11	Amd2	chr10	protein_coding	S-adenosylmethionine decarboxylase 2
ENSMUSG00000030718.8	47.41	41.11	49.11	49.77	Ppme1	chr7	protein_coding	protein phosphatase methylesterase 1
ENSMUSG00000044641.7	0.82	0.75	1.05	0.58	Pard6b	chr2	protein_coding	par-6 family cell polarity regulator beta
ENSMUSG00000046613.14	7.97	9.26	10.12	7.68	Vwa5b2	chr16	protein_coding	von Willebrand factor A domain containing 5B2
ENSMUSG00000032459.9	20.84	20.69	18.18	27.11	Mrps22	chr9	protein_coding	mitochondrial ribosomal protein S22
ENSMUSG00000085976.1	0	0	0	0	Gm13816	chr2	lincRNA	predicted gene 13816
ENSMUSG00000032056.9	0	0	0.08	0	Btg4	chr9	protein_coding	B cell translocation gene 4
ENSMUSG00000090785.1	0.03	0	0.14	0	Gm17116	chr14	antisense	predicted gene 17116
ENSMUSG00000085653.3	0.06	0	0	0	Gm15179	chr1	antisense	predicted gene 15179
ENSMUSG00000058897.13	1.37	1.28	1.79	1.76	Col25a1	chr3	protein_coding	collagen, type XXV, alpha 1
ENSMUSG00000035696.11	7.34	6.15	8.47	6.27	Rnf38	chr4	protein_coding	ring finger protein 38
ENSMUSG00000049641.8	0	0	0	0.1	Vgll2	chr10	protein_coding	vestigial like 2 homolog (Drosophila)
ENSMUSG00000024515.9	11.74	13.75	14.34	11.55	Smad4	chr18	protein_coding	SMAD family member 4
ENSMUSG00000104244.1	0.33	0.07	0.19	0.16	RP23-377H12.5	chr11	TEC		--
ENSMUSG00000084664.1	0.09	0	0.18	0	Gm23213	chr12	misc_RNA	predicted gene, 23213
ENSMUSG00000082814.1	0.46	0.64	0.2	0	Gm12956	chr4	processed_pseudogene	predicted gene 12956
ENSMUSG00000031340.8	0.1	0.22	0.15	0.15	Gabre	chrX	protein_coding	gamma-aminobutyric acid (GABA) A receptor, subunit epsilon
ENSMUSG00000032087.9	3.27	3.21	4.25	2.78	Dscaml1	chr9	protein_coding	Down syndrome cell adhesion molecule like 1
ENSMUSG00000085465.1	0.21	0	0.29	0	Gm15347	chr8	antisense	predicted gene 15347
ENSMUSG00000028778.11	1.33	2.7	0.97	2.57	Hcrtr1	chr4	protein_coding	hypocretin (orexin) receptor 1
ENSMUSG00000068303.6	0.05	0	0.04	0	Spr-ps1	chr6	transcribed_unprocessed_pseudogene	sepiapterin reductase pseudogene 1
ENSMUSG00000093413.1	0.42	0	0.42	0	Snora15	chr5	snoRNA	small nucleolar RNA, H/ACA box 15
ENSMUSG00000048550.13	10.93	8.75	10.5	12.45	Thnsl1	chr2	protein_coding	threonine synthase-like 1 (bacterial)
ENSMUSG00000034159.8	0	0	0.02	0	2310007B03Rik	chr1	protein_coding	RIKEN cDNA 2310007B03 gene
ENSMUSG00000022194.11	409.91	394.78	412.29	395.95	Pabpn1	chr14	protein_coding	poly(A) binding protein, nuclear 1
ENSMUSG00000101226.1	0.17	0	0.04	0	Gm20954	chr1	processed_pseudogene	predicted gene, 20954
ENSMUSG00000029408.9	8.83	8.56	11.81	10.35	Abcb9	chr5	protein_coding	ATP-binding cassette, sub-family B (MDR/TAP), member 9
ENSMUSG00000028953.9	45.54	43.02	47.51	49.45	Abcf2	chr5	protein_coding	ATP-binding cassette, sub-family F (GCN20), member 2
ENSMUSG00000047731.13	35.53	37.78	33.87	29.77	Wbp1l	chr19	protein_coding	WW domain binding protein 1 like
ENSMUSG00000024146.5	47.55	54.72	46.55	58.08	Cript	chr17	protein_coding	cysteine-rich PDZ-binding protein
ENSMUSG00000040554.6	0	0	0	0	Aipl1	chr11	protein_coding	aryl hydrocarbon receptor-interacting protein-like 1
ENSMUSG00000034936.2	12.78	24.29	13.31	33.61	Arl4d	chr11	protein_coding	ADP-ribosylation factor-like 4D
ENSMUSG00000097998.1	0	0	0.07	0	Gm27019	chr6	lincRNA	predicted gene, 27019
ENSMUSG00000041255.2	0.04	0	0.04	0	Tmco5b	chr2	protein_coding	transmembrane and coiled-coil domains 5B
ENSMUSG00000094158.1	0	0	0	0	Gm23264	chr17	snRNA	predicted gene, 23264
ENSMUSG00000034839.5	14.42	17.86	20.91	17.11	Larp6	chr9	protein_coding	La ribonucleoprotein domain family, member 6
ENSMUSG00000030007.6	82.15	112.45	84.91	100.53	Cct7	chr6	protein_coding	chaperonin containing Tcp1, subunit 7 (eta)
ENSMUSG00000055069.3	1.32	0.75	1.42	0.85	Rab39	chr9	protein_coding	RAB39, member RAS oncogene family
ENSMUSG00000025235.7	16.88	19.1	18.02	18.35	Bbs4	chr9	protein_coding	Bardet-Biedl syndrome 4 (human)
ENSMUSG00000034028.11	0	0	0	0	Cd226	chr18	protein_coding	CD226 antigen
ENSMUSG00000100696.1	0	0	0	0.21	Gm8419	chr1	processed_pseudogene	predicted gene 8419
ENSMUSG00000004383.13	6.64	6.44	7.4	6.75	Large	chr8	protein_coding	like-glycosyltransferase
ENSMUSG00000067889.4	24.21	19.48	28.51	20.36	Sptbn2	chr19	protein_coding	spectrin beta, non-erythrocytic 2
ENSMUSG00000101759.1	0.06	0	0	0	Gm5734	chr7	unprocessed_pseudogene	predicted gene 5734
ENSMUSG00000024889.3	3.81	5.22	4.44	5.24	Rce1	chr19	protein_coding	RCE1 homolog, prenyl protein peptidase (S. cerevisiae)
ENSMUSG00000010651.4	0.11	0.12	0.07	0.29	Acaa1b	chr9	protein_coding	acetyl-Coenzyme A acyltransferase 1B
ENSMUSG00000035596.10	13.84	16.64	13.39	18.47	Mboat7	chr7	protein_coding	membrane bound O-acyltransferase domain containing 7
ENSMUSG00000025102.10	20.53	33.71	19.62	36.68	3110040N11Rik	chr7	protein_coding	RIKEN cDNA 3110040N11 gene
ENSMUSG00000075553.1	0.04	0.12	0.18	0	Gm5464	chr14	protein_coding	predicted gene 5464
ENSMUSG00000031594.9	0.06	0.18	0.16	0.4	Fgl1	chr8	protein_coding	fibrinogen-like protein 1
ENSMUSG00000049103.9	0.11	0.52	0.15	0.08	Ccr2	chr9	protein_coding	chemokine (C-C motif) receptor 2
ENSMUSG00000079511.5	3.49	3.74	3.48	4.37	Ccdc142	chr6	protein_coding	coiled-coil domain containing 142
ENSMUSG00000078958.5	0.49	1.15	0.89	3.06	Atp6ap1l	chr13	protein_coding	ATPase, H+ transporting, lysosomal accessory protein 1-like
ENSMUSG00000036989.11	67.06	72.26	73.66	78.93	Trim3	chr7	protein_coding	tripartite motif-containing 3
ENSMUSG00000020415.12	25.72	63.25	35.68	43.41	Pttg1	chr11	protein_coding	pituitary tumor-transforming gene 1
ENSMUSG00000098204.1	0	0	0.02	0.01	Gm26984	chr3	sense_intronic	predicted gene, 26984
ENSMUSG00000052906.6	5.79	6.28	5.87	5.96	Ubxn8	chr8	protein_coding	UBX domain protein 8
ENSMUSG00000097342.1	0	0	0.17	0	Gm26618	chrX	sense_overlapping	predicted gene, 26618
ENSMUSG00000049470.9	13.1	10.35	12.92	11.74	Aff4	chr11	protein_coding	AF4/FMR2 family, member 4
ENSMUSG00000098358.1	0	0.05	0	0	Gm27164	chr9	lincRNA	predicted gene 27164
ENSMUSG00000091223.2	0	0	0.02	0	Gm8775	chr3	processed_pseudogene	predicted gene 8775
ENSMUSG00000064389.1	0.27	1.47	0.27	0.42	Gm26446	chr1	snRNA	predicted gene, 26446
ENSMUSG00000074735.2	0.22	0	0.2	0	Gm21994	chr2	protein_coding	predicted gene 21994
ENSMUSG00000022766.8	4.76	4.31	2.5	6.74	Serpind1	chr16	protein_coding	serine (or cysteine) peptidase inhibitor, clade D, member 1
ENSMUSG00000072946.8	51.18	44.54	49.26	40.48	Ptgr2	chr12	protein_coding	prostaglandin reductase 2
ENSMUSG00000015401.8	0.87	0.39	0.25	0.45	Tmem27	chrX	protein_coding	transmembrane protein 27
ENSMUSG00000075256.5	0.39	0.43	0.42	0.47	Cerkl	chr2	protein_coding	ceramide kinase-like
ENSMUSG00000024018.13	4.24	6.06	5.01	4.49	Ccdc167	chr17	protein_coding	coiled-coil domain containing 167
ENSMUSG00000093528.1	0.03	0	0	0	Nrg3os	chr14	antisense	neuregulin 3, opposite strand
ENSMUSG00000042473.8	1.05	0.81	1.32	0.79	Tbc1d8b	chrX	protein_coding	TBC1 domain family, member 8B
ENSMUSG00000089659.2	0	0	0	0	Gm3470	chr5	processed_pseudogene	predicted gene 3470
ENSMUSG00000091563.4	0.01	0.02	0	0	Gm8108	chr14	protein_coding	predicted gene 8108
ENSMUSG00000083640.1	0.02	0	0.02	0	Gm8876	chrX	processed_pseudogene	predicted gene 8876
ENSMUSG00000019295.7	6.64	9.67	9.22	8.28	Tmem129	chr5	protein_coding	transmembrane protein 129
ENSMUSG00000040711.7	1.55	1.32	1.98	1.3	Sh3pxd2b	chr11	protein_coding	SH3 and PX domains 2B
ENSMUSG00000101176.1	0.4	1.04	0.45	0.24	Gm29095	chr10	lincRNA	predicted gene 29095
ENSMUSG00000041439.11	48.13	38.21	51.37	47.55	Mfsd6	chr1	protein_coding	major facilitator superfamily domain containing 6
ENSMUSG00000031150.8	0.43	1.23	0.74	0.42	Ccdc120	chrX	protein_coding	coiled-coil domain containing 120
ENSMUSG00000087589.3	1.04	0.84	1.01	0.55	D430040D24Rik	chr1	processed_transcript	RIKEN cDNA D430040D24 gene
ENSMUSG00000093245.1	2.28	0	0.77	0.6	Mir677	chr10	snoRNA	microRNA 677
ENSMUSG00000038406.11	48.28	47.97	57.61	45.43	Scaf1	chr7	protein_coding	SR-related CTD-associated factor 1
ENSMUSG00000021253.6	10.67	9.8	9.41	9.54	Tgfb3	chr12	protein_coding	transforming growth factor, beta 3
ENSMUSG00000026708.12	2.65	3.2	2.34	3.38	Cenpl	chr1	protein_coding	centromere protein L
ENSMUSG00000097032.2	1.12	0.93	1.44	1.37	4930539J05Rik	chr3	antisense	RIKEN cDNA 4930539J05 gene
ENSMUSG00000102519.1	0	0.17	0.06	0	RP24-111E3.1	chr3	TEC		--
ENSMUSG00000028851.6	580.17	645.28	536.4	586.49	Nudc	chr4	protein_coding	nuclear distribution gene C homolog (Aspergillus)
ENSMUSG00000015702.9	0.67	1.92	0.64	0.83	Anxa9	chr3	protein_coding	annexin A9
ENSMUSG00000098105.1	0	0	0	0	Gm8825	chr19	processed_pseudogene	predicted gene 8825
ENSMUSG00000032607.8	13.55	17.29	13.99	16.94	Amt	chr9	protein_coding	aminomethyltransferase
ENSMUSG00000046982.10	15.16	19.49	16.75	18.48	Tshz1	chr18	protein_coding	teashirt zinc finger family member 1
ENSMUSG00000064284.8	12.55	28.54	22.84	27.14	Cdpf1	chr15	protein_coding	cysteine rich, DPF motif domain containing 1
ENSMUSG00000054679.4	4.28	2.95	3.18	4.51	Srsf12	chr4	protein_coding	serine/arginine-rich splicing factor 12
ENSMUSG00000104394.1	1.25	1.11	1.54	1.01	RP23-306B14.3	chr1	TEC		--
ENSMUSG00000081986.1	0	0	0.04	0	Gm14841	chrX	processed_pseudogene	predicted gene 14841
ENSMUSG00000101172.1	0.37	0.26	0	0.19	Gm28535	chr1	antisense	predicted gene 28535
ENSMUSG00000045877.2	0.08	0.17	0.25	0.32	4933415A04Rik	chr11	protein_coding	RIKEN cDNA 4933415A04 gene
ENSMUSG00000027048.11	0.03	0	0	0	Abcb11	chr2	protein_coding	ATP-binding cassette, sub-family B (MDR/TAP), member 11
ENSMUSG00000031628.8	2.67	1.98	2.72	1.83	Casp3	chr8	protein_coding	caspase 3
ENSMUSG00000042115.4	8.13	8.25	10.24	9.1	Klhdc8a	chr1	protein_coding	kelch domain containing 8A
ENSMUSG00000084929.1	0.16	0.12	0.13	0.09	Foxo6os	chr4	antisense	forkhead box O6, opposite strand
ENSMUSG00000098910.1	0	0	0	0	Mir6416	chr7	miRNA	microRNA 6416
ENSMUSG00000091624.1	0	0	0.01	0	Vmn2r9	chr5	protein_coding	vomeronasal 2, receptor 9
ENSMUSG00000102814.1	0.01	0.03	0.03	0.03	RP23-186M2.1	chr9	TEC		--
ENSMUSG00000078137.1	0	0	0.01	0	Ankrd63	chr2	protein_coding	ankyrin repeat domain 63
ENSMUSG00000046337.13	3.11	2.34	0.78	2.37	Fam178b	chr1	protein_coding	family with sequence similarity 178, member B
ENSMUSG00000097122.1	0.04	0	0.04	0.05	Gm26624	chr4	lincRNA	predicted gene, 26624
ENSMUSG00000053134.9	13.6	11.78	14.36	13.28	Supt7l	chr5	protein_coding	suppressor of Ty 7-like
ENSMUSG00000043429.7	0.05	0.04	0	0	Ccdc185	chr1	protein_coding	coiled-coil domain containing 185
ENSMUSG00000030525.7	0.76	0.49	1.51	1.26	Chrna7	chr7	protein_coding	cholinergic receptor, nicotinic, alpha polypeptide 7
ENSMUSG00000021884.13	15.64	17	14.07	18.87	Hacl1	chr14	protein_coding	2-hydroxyacyl-CoA lyase 1
ENSMUSG00000040429.5	1.1	0.57	1.08	0.63	Mterf1a	chr5	protein_coding	mitochondrial transcription termination factor 1a
ENSMUSG00000026955.9	1.51	1.3	1.77	1.66	Sapcd2	chr2	protein_coding	suppressor APC domain containing 2
ENSMUSG00000065750.1	0	0.56	0.41	0.32	Gm23346	chr6	snoRNA	predicted gene, 23346
ENSMUSG00000042641.14	0.29	0.3	0.21	0.91	Rgsl1	chr1	protein_coding	regulator of G-protein signaling like 1
ENSMUSG00000028518.8	1.37	0.88	1.14	1.4	Prkaa2	chr4	protein_coding	protein kinase, AMP-activated, alpha 2 catalytic subunit
ENSMUSG00000094805.1	0	0	0	0	Olfr311	chr11	protein_coding	olfactory receptor 311
ENSMUSG00000026049.7	15.04	20.01	12.97	16.6	Tex30	chr1	protein_coding	testis expressed 30
ENSMUSG00000022808.4	18.56	17.07	16.96	17.84	Snx4	chr16	protein_coding	sorting nexin 4
ENSMUSG00000030898.10	3.21	4.08	3.7	3.36	Cckbr	chr7	protein_coding	cholecystokinin B receptor
ENSMUSG00000060131.7	0.02	0	0.03	0	Atp8b4	chr2	protein_coding	ATPase, class I, type 8B, member 4
ENSMUSG00000076472.2	0.07	0	0.3	0	Trbv15	chr6	TR_V_gene	T cell receptor beta, variable 15
ENSMUSG00000038994.6	0	0	0.03	0	Hils1	chr11	protein_coding	histone H1-like protein in spermatids 1
ENSMUSG00000026548.4	0.31	1.5	0.4	0.52	Slamf9	chr1	protein_coding	SLAM family member 9
ENSMUSG00000060375.2	0	0	0.06	0.04	3110018I06Rik	chr12	protein_coding	RIKEN cDNA 3110018I06 gene
ENSMUSG00000024163.13	185.28	154.66	227.17	146.67	Mapk8ip3	chr17	protein_coding	mitogen-activated protein kinase 8 interacting protein 3
ENSMUSG00000084166.1	0.34	0.21	0.19	0.24	Gm6451	chrX	processed_pseudogene	predicted gene 6451
ENSMUSG00000098532.1	0.45	0	0	0	Mir7065	chr8	miRNA	microRNA 7065
ENSMUSG00000048039.8	3.82	3.68	3.74	3.82	Isg20l2	chr3	protein_coding	interferon stimulated exonuclease gene 20-like 2
ENSMUSG00000045302.9	45.34	40.27	45.11	41.91	Preb	chr5	protein_coding	prolactin regulatory element binding
ENSMUSG00000098789.3	0.7	1.3	0.88	1.58	Jmjd7	chr2	protein_coding	jumonji domain containing 7
ENSMUSG00000039480.9	2.48	1.4	1.16	1.83	Nt5dc1	chr10	protein_coding	5'-nucleotidase domain containing 1
ENSMUSG00000021831.8	5.44	4.77	5.54	5.18	Ero1l	chr14	protein_coding	ERO1-like (S. cerevisiae)
ENSMUSG00000068631.7	0	0	0.15	0	Gm7676	chr8	protein_coding	predicted gene 7676
ENSMUSG00000028700.10	33.74	41.51	40.2	40.36	Pomgnt1	chr4	protein_coding	protein O-linked mannose beta 1,2-N-acetylglucosaminyltransferase
ENSMUSG00000098533.1	0	0	0	0	Mir6373	chr6	miRNA	microRNA 6373
ENSMUSG00000012396.8	0.04	0	0.33	0	Nanog	chr6	protein_coding	Nanog homeobox
ENSMUSG00000030641.9	0.1	0.14	0.1	0.19	Ddias	chr7	protein_coding	DNA damage-induced apoptosis suppressor
ENSMUSG00000096221.2	0.36	0.38	0.29	0.45	1500002C15Rik	chr4	protein_coding	RIKEN cDNA 1500002C15 gene
ENSMUSG00000086369.3	0	0.06	0	0	E330017L17Rik	chr4	lincRNA	RIKEN cDNA E330017L17 gene
ENSMUSG00000076861.6	0	0	0	0	Trav18	chr14	TR_V_gene	T cell receptor alpha variable 18
ENSMUSG00000083446.1	0	0	0	0	Gm12826	chr4	processed_pseudogene	predicted gene 12826
ENSMUSG00000037306.9	5.56	7.78	5.51	6.08	Man1c1	chr4	protein_coding	mannosidase, alpha, class 1C, member 1
ENSMUSG00000078747.5	0.74	1.37	1.48	1.58	Gm20878	chr4	protein_coding	predicted gene, 20878
ENSMUSG00000026961.6	0	0	0.02	0	Lrrc26	chr2	protein_coding	leucine rich repeat containing 26
ENSMUSG00000078719.2	0	0	0.26	0	Msmp	chr4	protein_coding	microseminoprotein, prostate associated
ENSMUSG00000100548.1	0	0	0.21	0	Gm29585	chr10	antisense	predicted gene 29585
ENSMUSG00000023277.7	14.62	26.79	13.97	20.52	Twf2	chr9	protein_coding	twinfilin, actin-binding protein, homolog 2 (Drosophila)
ENSMUSG00000041168.9	34.07	35.89	35.64	32.96	Lonp1	chr17	protein_coding	lon peptidase 1, mitochondrial
ENSMUSG00000100294.2	0	0	0.1	0	1700034K08Rik	chr9	lincRNA	RIKEN cDNA 1700034K08 gene
ENSMUSG00000103580.1	0	0	0	0	RP24-116M4.4	chr5	TEC		--
ENSMUSG00000078923.6	107.48	109.58	129.83	129.03	Ube2v1	chr2	protein_coding	ubiquitin-conjugating enzyme E2 variant 1
ENSMUSG00000034729.12	24.19	33.35	25.49	34.28	Mrps10	chr17	protein_coding	mitochondrial ribosomal protein S10
ENSMUSG00000092373.1	0	0.06	0.11	0	Gm20535	chr12	processed_transcript	predicted gene 20535
ENSMUSG00000084835.1	0	0	0.07	0.11	Gm12352	chr11	antisense	predicted gene 12352
ENSMUSG00000079679.1	0	0	0.02	0	Vwde	chr6	protein_coding	von Willebrand factor D and EGF domains
ENSMUSG00000027447.6	637.48	2031.62	731.8	1525.35	Cst3	chr2	protein_coding	cystatin C
ENSMUSG00000029501.10	11.2	9.82	11.79	8.26	Ankle2	chr5	protein_coding	ankyrin repeat and LEM domain containing 2
ENSMUSG00000037335.9	0.03	0	0	0	Hand1	chr11	protein_coding	heart and neural crest derivatives expressed transcript 1
ENSMUSG00000029848.7	0	0	0	0	Stra8	chr6	protein_coding	stimulated by retinoic acid gene 8
ENSMUSG00000093668.3	0.1	0.08	0.22	0.25	Pou5f2	chr13	protein_coding	POU domain class 5, transcription factor 2
ENSMUSG00000097657.1	0.29	0.01	0.31	0.04	Gm7389	chr8	processed_pseudogene	predicted gene 7389
ENSMUSG00000099314.1	0	0	0.93	0	Gm27734	chr16	miRNA	predicted gene, 27734
ENSMUSG00000042451.8	0.15	0.39	0.26	0.31	Mybph	chr1	protein_coding	myosin binding protein H
ENSMUSG00000032172.7	10.25	14.94	11.44	16.57	Olfm2	chr9	protein_coding	olfactomedin 2
ENSMUSG00000008398.10	2.98	5.61	3.85	1.64	Elk3	chr10	protein_coding	ELK3, member of ETS oncogene family
ENSMUSG00000022824.8	0.05	0.15	0.02	0.06	Muc13	chr16	protein_coding	mucin 13, epithelial transmembrane
ENSMUSG00000097385.1	0.16	0.12	0.31	0.09	Gm26814	chr6	lincRNA	predicted gene, 26814
ENSMUSG00000062866.11	10.9	10.38	11.8	9.74	Phactr2	chr10	protein_coding	phosphatase and actin regulator 2
ENSMUSG00000026924.13	8.02	8.03	9.39	8.22	Sec16a	chr2	protein_coding	SEC16 homolog A (S. cerevisiae)
ENSMUSG00000005360.10	25.61	29.96	23.4	21.36	Slc1a3	chr15	protein_coding	solute carrier family 1 (glial high affinity glutamate transporter), member 3
ENSMUSG00000019917.9	8.37	7.54	6.16	6.92	2021-09-10	chr10	protein_coding	septin 10
ENSMUSG00000097831.1	0.03	0	0.05	0	4930540M05Rik	chr6	lincRNA	RIKEN cDNA 4930540M05 gene
ENSMUSG00000039639.6	0	0.02	0	0	Kcne1	chr16	protein_coding	potassium voltage-gated channel, Isk-related subfamily, member 1
ENSMUSG00000096299.1	0.38	1.17	0.57	1.33	Gm21814	chr6	protein_coding	predicted gene, 21814
ENSMUSG00000055643.4	0	0	0	0	4931431F19Rik	chr7	protein_coding	RIKEN cDNA 4931431F19 gene
ENSMUSG00000040631.7	1.39	2.31	1.6	1.47	Dok4	chr8	protein_coding	docking protein 4
ENSMUSG00000078972.1	0	0	0	0	Gm15557	chr2	protein_coding	predicted gene 15557
ENSMUSG00000030849.13	103.46	90.57	106.46	92.77	Fgfr2	chr7	protein_coding	fibroblast growth factor receptor 2
ENSMUSG00000072295.5	0	0	0	0	Als2cr11	chr1	protein_coding	amyotrophic lateral sclerosis 2 (juvenile) chromosome region, candidate 11 (human)
ENSMUSG00000097631.1	0	0	0.02	0	Gm2716	chr8	lincRNA	predicted gene 2716
ENSMUSG00000026028.8	67.21	45.88	61.2	30.41	Trak2	chr1	protein_coding	trafficking protein, kinesin binding 2
ENSMUSG00000098355.1	0	0	0	0	Gm27553	chr5	misc_RNA	predicted gene, 27553
ENSMUSG00000000581.4	22.51	23.33	22.77	21.71	C1d	chr11	protein_coding	C1D nuclear receptor co-repressor
ENSMUSG00000042564.8	1.68	2.05	2.3	1.55	Fam227a	chr15	protein_coding	family with sequence similarity 227, member A
ENSMUSG00000016150.11	1.98	1.98	2.68	2.21	Tenm1	chrX	protein_coding	teneurin transmembrane protein 1
ENSMUSG00000060068.7	0.11	0	0	0	Gm12222	chr11	processed_pseudogene	predicted gene 12222
ENSMUSG00000103272.1	0.16	0	0.12	0.08	RP24-308M3.2	chr1	TEC		--
ENSMUSG00000099329.1	2.95	1.7	4.67	1.59	Gm28052	chr17	processed_transcript	predicted gene, 28052
ENSMUSG00000104126.1	0	0	0	0	RP24-252K15.3	chr1	processed_pseudogene		--
ENSMUSG00000089702.1	0	0	0.03	0	Gm16568	chr9	processed_transcript	predicted gene 16568
ENSMUSG00000022505.8	6.84	7.93	5.39	4.9	Emp2	chr16	protein_coding	epithelial membrane protein 2
ENSMUSG00000025016.10	36.85	29.98	37.85	32.91	Tm9sf3	chr19	protein_coding	transmembrane 9 superfamily member 3
ENSMUSG00000037013.11	23.55	25.6	22.66	24.48	Ss18	chr18	protein_coding	synovial sarcoma translocation, Chromosome 18
ENSMUSG00000090659.4	2.25	1.69	1.76	1.21	Zfp493	chr13	protein_coding	zinc finger protein 493
ENSMUSG00000056509.6	0.24	0	0	0	Gm9999	chr7	lincRNA	predicted gene 9999
ENSMUSG00000025128.7	2.95	2.92	3.66	3.44	Bhlhe22	chr3	protein_coding	basic helix-loop-helix family, member e22
ENSMUSG00000091155.1	0	0.03	0	0	Serpine3	chr14	protein_coding	serpin peptidase inhibitor, clade E (nexin, plasminogen activator inhibitor type 1), member 3
ENSMUSG00000097018.2	0	0.03	0.04	0	Gm26872	chr5	lincRNA	predicted gene, 26872
ENSMUSG00000074115.3	0	0.56	0.09	0.14	Saa1	chr7	protein_coding	serum amyloid A 1
ENSMUSG00000021271.4	1.59	1.78	2.36	1.71	Zfp839	chr12	protein_coding	zinc finger protein 839
ENSMUSG00000024862.12	296.15	249.48	381.05	321.45	Klc2	chr19	protein_coding	kinesin light chain 2
ENSMUSG00000042447.9	4.45	3.73	4.02	4.18	Mios	chr6	protein_coding	missing oocyte, meiosis regulator, homolog (Drosophila)
ENSMUSG00000050366.5	0	0	0	0.16	Olfr524	chr7	protein_coding	olfactory receptor 524
ENSMUSG00000103907.1	0.01	0.01	0	0	RP24-242E11.1	chr3	TEC		--
ENSMUSG00000055547.4	0	0	0	0	Apobec4	chr1	protein_coding	apolipoprotein B mRNA editing enzyme, catalytic polypeptide-like 4 (putative)
ENSMUSG00000015337.5	6.93	10.34	7.17	9.35	Endog	chr2	protein_coding	endonuclease G
ENSMUSG00000024137.8	11.44	16.4	11.1	12.55	E4f1	chr17	protein_coding	E4F transcription factor 1
ENSMUSG00000020303.2	0.82	1.51	1.26	1.06	Stc2	chr11	protein_coding	stanniocalcin 2
ENSMUSG00000037161.10	0.12	0.22	0	0.12	Mgarp	chr3	protein_coding	mitochondria localized glutamic acid rich protein
ENSMUSG00000095895.1	0.08	0	0	0	Gm21963	chr13	processed_pseudogene	predicted gene, 21963
ENSMUSG00000084825.1	0.03	0	0	0	2410152P15Rik	chr19	processed_transcript	RIKEN cDNA 2410152P15 gene
ENSMUSG00000097011.1	0.02	0	0	0	Gm4651	chr6	lincRNA	predicted gene 4651
ENSMUSG00000022771.11	21.6	32.17	23.17	31.85	Ppil2	chr16	protein_coding	peptidylprolyl isomerase (cyclophilin)-like 2
ENSMUSG00000051951.5	0.77	0.69	1.16	0.97	Xkr4	chr1	protein_coding	X Kell blood group precursor related family member 4
ENSMUSG00000063888.6	13	19.81	13.62	18.5	Rpl7l1	chr17	protein_coding	ribosomal protein L7-like 1
ENSMUSG00000091472.2	0.76	0.62	0.85	1.2	Gm3739	chr14	protein_coding	predicted gene 3739
ENSMUSG00000063179.8	23.81	16.75	24.81	23.15	Pstk	chr7	protein_coding	phosphoseryl-tRNA kinase
ENSMUSG00000065463.1	1.03	0	4.15	0	Snord45c	chr3	snoRNA	small nucleolar RNA, C/D box 45C
ENSMUSG00000050105.5	5.11	7.91	5.11	5.23	Grrp1	chr4	protein_coding	glycine/arginine rich protein 1
ENSMUSG00000076569.2	0	0	0	0	Igkv5-39	chr6	IG_LV_gene	immunoglobulin kappa variable 5-39
ENSMUSG00000020455.12	8.31	11.61	10	10.57	Trim11	chr11	protein_coding	tripartite motif-containing 11
ENSMUSG00000034958.7	90.42	80.72	93.25	78.72	Atcay	chr10	protein_coding	ataxia, cerebellar, Cayman type homolog (human)
ENSMUSG00000016382.11	174.58	127.51	175.71	167.02	Pls3	chrX	protein_coding	plastin 3 (T-isoform)
ENSMUSG00000022311.11	3.87	4.02	5.01	3.75	Csmd3	chr15	protein_coding	CUB and Sushi multiple domains 3
ENSMUSG00000055228.7	1.42	0.89	0.76	0.49	Zfp935	chr13	protein_coding	zinc finger protein 935
ENSMUSG00000017176.13	38.4	50.18	41.32	46.45	Nt5c3b	chr11	protein_coding	5'-nucleotidase, cytosolic IIIB
ENSMUSG00000035575.7	35.74	35.89	38.47	38.8	Utp6	chr11	protein_coding	UTP6, small subunit (SSU) processome component, homolog (yeast)
ENSMUSG00000006050.7	21.35	31.9	24.85	27.26	Sra1	chr18	protein_coding	steroid receptor RNA activator 1
ENSMUSG00000083672.1	0	0	0	0	Kpna2-ps	chr17	processed_pseudogene	Kpna2 retrotransposed pseudogene
ENSMUSG00000103985.1	0.01	0	0.01	0	RP23-161O8.2	chr18	antisense		--
ENSMUSG00000097367.1	0.2	0.08	0	0.03	Gm26718	chr5	lincRNA	predicted gene, 26718
ENSMUSG00000092604.1	0.22	0	0.17	0.35	Gm20508	chr17	lincRNA	predicted gene 20508
ENSMUSG00000020388.8	2.44	10.14	3.25	3.58	Pdlim4	chr11	protein_coding	PDZ and LIM domain 4
ENSMUSG00000087213.2	0.02	0.06	0.06	0.17	2810408I11Rik	chr1	processed_transcript	RIKEN cDNA 2810408I11 gene
ENSMUSG00000015202.9	4.42	3.67	3.85	3.49	Cnksr3	chr10	protein_coding	Cnksr family member 3
ENSMUSG00000088217.1	0	0.36	0	0.41	Gm22079	chr12	snRNA	predicted gene, 22079
ENSMUSG00000021270.9	389.91	407.5	371.55	417.5	Hsp90aa1	chr12	protein_coding	heat shock protein 90, alpha (cytosolic), class A member 1
ENSMUSG00000096775.1	0.02	0	0.03	0.02	Gm5796	chr14	protein_coding	predicted gene 5796
ENSMUSG00000085788.1	0.07	0	0.06	0.14	4930470G03Rik	chr13	processed_transcript	RIKEN cDNA 4930470G03 gene
ENSMUSG00000077440.1	2.22	6.15	1.87	1.16	Gm23130	chr10	snoRNA	predicted gene, 23130
ENSMUSG00000003438.13	11.9	15.39	14.45	16.28	Timm50	chr7	protein_coding	translocase of inner mitochondrial membrane 50
ENSMUSG00000085936.3	0.03	0.09	0.03	0.09	2610307P16Rik	chr13	processed_transcript	RIKEN cDNA 2610307P16 gene
ENSMUSG00000083031.1	0.03	0	0	0	Gm14910	chrX	processed_pseudogene	predicted gene 14910
ENSMUSG00000100119.1	0.09	0	0.08	0	2700089I24Rik	chr19	lincRNA	RIKEN cDNA 2700089I24 gene
ENSMUSG00000020889.11	7.32	9.2	8.46	9.75	Nr1d1	chr11	protein_coding	nuclear receptor subfamily 1, group D, member 1
ENSMUSG00000029784.9	0.05	0.08	0.37	0.38	Ssmem1	chr6	protein_coding	serine-rich single-pass membrane protein 1
ENSMUSG00000097618.1	0.12	0.05	0	0.12	Gm26507	chr18	lincRNA	predicted gene, 26507
ENSMUSG00000032512.6	7.44	9.35	7.79	8.54	Wdr48	chr9	protein_coding	WD repeat domain 48
ENSMUSG00000052387.11	21.41	14.87	26	13.7	Trpm3	chr19	protein_coding	transient receptor potential cation channel, subfamily M, member 3
ENSMUSG00000025324.7	3.54	2.5	3.76	1.68	Atp10a	chr7	protein_coding	ATPase, class V, type 10A
ENSMUSG00000056494.7	0.01	0	0.01	0	Cngb3	chr4	protein_coding	cyclic nucleotide gated channel beta 3
ENSMUSG00000075031.3	0.73	0.67	0.67	0.19	Hist1h2bb	chr13	protein_coding	histone cluster 1, H2bb
ENSMUSG00000026630.5	4.27	4.96	2.32	3.58	Batf3	chr1	protein_coding	basic leucine zipper transcription factor, ATF-like 3
ENSMUSG00000024793.10	0.99	1.63	1.63	1.25	Tnfrsf25	chr4	protein_coding	tumor necrosis factor receptor superfamily, member 25
ENSMUSG00000025197.8	0	0	0	0	Cyp2c44	chr19	protein_coding	cytochrome P450, family 2, subfamily c, polypeptide 44
ENSMUSG00000098813.1	0	0	0	0.45	Gm27326	chr11	snoRNA	predicted gene, 27326
ENSMUSG00000044457.4	0	0	0.02	0	Gm4776	chr1	transcribed_processed_pseudogene		--
ENSMUSG00000084575.1	0.24	0	0	0	Gm23656	chrX	snRNA	predicted gene, 23656
ENSMUSG00000006705.8	6.03	5.19	6.43	3.92	Pknox1	chr17	protein_coding	Pbx/knotted 1 homeobox
ENSMUSG00000042179.5	0	0	0	0	Pnliprp1	chr19	protein_coding	pancreatic lipase related protein 1
ENSMUSG00000001700.9	6.75	6.74	7.12	6.06	Gramd3	chr18	protein_coding	GRAM domain containing 3
ENSMUSG00000086177.1	0	0	0.09	0	Gm14616	chr2	lincRNA	predicted gene 14616
ENSMUSG00000064368.1	6709.77	2516.86	4372.63	3590.17	mt-Nd6	chrM	protein_coding	mitochondrially encoded NADH dehydrogenase 6
ENSMUSG00000053194.2	0	0.1	0	0	Cib4	chr5	protein_coding	calcium and integrin binding family member 4
ENSMUSG00000102746.1	0	0.48	0.07	0	RP23-255H8.1	chr3	processed_pseudogene		--
ENSMUSG00000078125.2	0.06	0.16	0.06	0.09	Gm10916	chr14	processed_pseudogene	predicted gene 10916
ENSMUSG00000050157.5	0.36	0.37	0.34	0.25	Gm867	chr10	antisense	predicted gene 867
ENSMUSG00000103195.1	0.02	0	0.05	0.04	RP24-485J8.3	chr1	TEC		--
ENSMUSG00000030057.11	415.69	452.73	372.63	469.48	Cnbp	chr6	protein_coding	cellular nucleic acid binding protein
ENSMUSG00000083282.2	12.32	13.45	16.17	14.88	Ctsf	chr19	protein_coding	cathepsin F
ENSMUSG00000097674.1	0.94	0.85	0.68	0.71	Gm26610	chr7	lincRNA	predicted gene, 26610
ENSMUSG00000080645.1	0	0.63	0	0.71	Mir1198	chrX	miRNA	microRNA 1198
ENSMUSG00000031425.11	12719.8	5780.69	8670.56	4895.19	Plp1	chrX	protein_coding	proteolipid protein (myelin) 1
ENSMUSG00000051486.5	0.4	0.3	0.38	0.58	Pcdhb11	chr18	protein_coding	protocadherin beta 11
ENSMUSG00000074461.2	4.34	5.02	4.68	5.29	Gm10699	chr8	protein_coding	predicted gene 10699
ENSMUSG00000103319.1	1.02	0.93	1.3	0.89	AC055766.1	chrX	pseudogene		--
ENSMUSG00000051000.13	0.23	0.28	0.21	0.32	Fam160a1	chr3	protein_coding	family with sequence similarity 160, member A1
ENSMUSG00000024430.9	2.51	2.09	2.69	1.53	Cabyr	chr18	protein_coding	calcium-binding tyrosine-(Y)-phosphorylation regulated (fibrousheathin 2)
ENSMUSG00000026778.9	8.43	8.21	7.82	7.83	Prkcq	chr2	protein_coding	protein kinase C, theta
ENSMUSG00000045030.6	0.01	0	0.01	0	Olfr1443	chr19	protein_coding	olfactory receptor 1443
ENSMUSG00000102735.1	0.15	0	0.06	0	RP23-37D15.2	chr1	processed_pseudogene		--
ENSMUSG00000085386.1	0.06	0.04	0.05	0.06	Gm13630	chr2	processed_transcript	predicted gene 13630
ENSMUSG00000007039.8	21.28	30.97	21.56	23.02	Ddah2	chr17	protein_coding	dimethylarginine dimethylaminohydrolase 2
ENSMUSG00000025185.10	0.26	0.12	0.09	0.14	Loxl4	chr19	protein_coding	lysyl oxidase-like 4
ENSMUSG00000008855.13	79.88	105.33	104.16	88.41	Hdac5	chr11	protein_coding	histone deacetylase 5
ENSMUSG00000058301.6	12.09	13.14	13.1	11.11	Upf1	chr8	protein_coding	UPF1 regulator of nonsense transcripts homolog (yeast)
ENSMUSG00000018428.11	16.42	15.56	19.59	15.33	Akap1	chr11	protein_coding	A kinase (PRKA) anchor protein 1
ENSMUSG00000057829.5	0	0	0.05	0	Gm5278	chr3	processed_pseudogene	predicted pseudogene 5278
ENSMUSG00000038650.10	11.99	24.81	13.02	17.5	Rnh1	chr7	protein_coding	ribonuclease/angiogenin inhibitor 1
ENSMUSG00000058030.4	0	0	0	0	Vmn1r237	chr17	protein_coding	vomeronasal 1 receptor 237
ENSMUSG00000021376.6	21.39	22.14	16.63	29.95	Tpmt	chr13	protein_coding	thiopurine methyltransferase
ENSMUSG00000005986.11	38.29	56.69	47.25	57.48	Ankrd13d	chr19	protein_coding	ankyrin repeat domain 13 family, member D
ENSMUSG00000085214.3	0	0.13	0.05	0	0610005C13Rik	chr7	processed_transcript	RIKEN cDNA 0610005C13 gene
ENSMUSG00000102365.1	0.01	0.11	0.03	0.09	RP23-114L12.1	chr1	TEC		--
ENSMUSG00000048106.4	8.11	7.46	10	5.83	4632415L05Rik	chr3	protein_coding	RIKEN cDNA 4632415L05 gene
ENSMUSG00000084803.4	0.04	0.13	0	0	5830444B04Rik	chr4	processed_transcript	RIKEN cDNA 5830444B04 gene
ENSMUSG00000102564.1	0.09	0.05	0	0	RP24-159H19.2	chr3	antisense		--
ENSMUSG00000026728.5	75.32	293.56	51.3	78.09	Vim	chr2	protein_coding	vimentin
ENSMUSG00000047669.7	1.48	2.83	2.61	3.42	Msl3l2	chr10	protein_coding	male-specific lethal 3-like 2 (Drosophila)
ENSMUSG00000030284.7	31.43	35.89	36.85	35.51	Creld1	chr6	protein_coding	cysteine-rich with EGF-like domains 1
ENSMUSG00000075437.4	0.63	1.57	0.35	1.14	Gm11681	chr11	lincRNA	predicted gene 11681
ENSMUSG00000097344.1	0	0	0.04	0	Gm26732	chr16	lincRNA	predicted gene, 26732
ENSMUSG00000023004.8	16.25	25.61	15.88	28.1	Tuba1b	chr15	protein_coding	tubulin, alpha 1B
ENSMUSG00000084544.1	0.17	0.12	0.09	0	Gm23183	chr5	misc_RNA	predicted gene, 23183
ENSMUSG00000096976.1	0.02	0	0	0.03	Gm26882	chr9	lincRNA	predicted gene, 26882
ENSMUSG00000021876.10	9.73	17.5	6.98	7.74	Rnase4	chr14	protein_coding	ribonuclease, RNase A family 4
ENSMUSG00000021248.8	34.04	45.43	34.48	38.98	Tmed10	chr12	protein_coding	transmembrane emp24-like trafficking protein 10 (yeast)
ENSMUSG00000050188.8	6.24	11.41	7.67	9.59	Lsm10	chr4	protein_coding	U7 snRNP-specific Sm-like protein LSM10
ENSMUSG00000061171.11	1.69	0.6	2.27	0.64	Slc38a11	chr2	protein_coding	solute carrier family 38, member 11
ENSMUSG00000101431.1	0	0	0	0	AC118721.1	chr8	processed_pseudogene		--
ENSMUSG00000032437.9	20.54	24.68	23.09	22.8	Stt3b	chr9	protein_coding	STT3, subunit of the oligosaccharyltransferase complex, homolog B (S. cerevisiae)
ENSMUSG00000025383.1	0.56	0.03	0.29	0.25	Il23a	chr10	protein_coding	interleukin 23, alpha subunit p19
ENSMUSG00000031809.6	0	0	0	0	1700018B08Rik	chr8	protein_coding	RIKEN cDNA 1700018B08 gene
ENSMUSG00000045802.9	0.55	0.03	0.24	0.06	Hsf3	chrX	protein_coding	heat shock transcription factor 3
ENSMUSG00000053985.9	8.04	8.4	12.87	5.26	Zfp14	chr7	protein_coding	zinc finger protein 14
ENSMUSG00000046378.7	3.98	4.46	5.22	6.31	Asphd1	chr7	protein_coding	aspartate beta-hydroxylase domain containing 1
ENSMUSG00000080860.1	0	0	0.07	0	Gm13815	chr2	processed_pseudogene	predicted gene 13815
ENSMUSG00000033581.12	1.67	1.37	1.21	0.66	Igf2bp2	chr16	protein_coding	insulin-like growth factor 2 mRNA binding protein 2
ENSMUSG00000094134.2	0	0	0	0	Ighv5-15	chr12	IG_V_gene	immunoglobulin heavy variable 5-15
ENSMUSG00000026527.9	39.59	34.51	36.34	43.18	Rgs7	chr1	protein_coding	regulator of G protein signaling 7
ENSMUSG00000073415.4	1.48	1.4	1.49	1.29	Gm10501	chr17	antisense	predicted gene 10501
ENSMUSG00000025612.5	6.19	5.56	6.83	5.34	Bach1	chr16	protein_coding	BTB and CNC homology 1
ENSMUSG00000104275.1	0.03	0	0	0	RP24-388D8.7	chr3	lincRNA		--
ENSMUSG00000065414.1	1.94	1.15	2.24	0.87	Mir138-1	chr9	miRNA	microRNA 138-1
ENSMUSG00000084074.1	0	0	0	0	Gm8310	chrX	processed_pseudogene	predicted gene 8310
ENSMUSG00000103149.1	0.05	0.1	0.12	0.55	RP23-372H6.7	chr16	TEC		--
ENSMUSG00000018102.4	74.36	74.92	50.73	79.53	Hist1h2bc	chr13	protein_coding	histone cluster 1, H2bc
ENSMUSG00000058402.9	6.03	4.81	5.25	4.98	Zfp420	chr7	protein_coding	zinc finger protein 420
ENSMUSG00000102947.1	6.56	9.54	9.57	5.7	AL772372.1	chr2	pseudogene		--
ENSMUSG00000043241.10	63.37	68.51	58.6	67.65	Upf2	chr2	protein_coding	UPF2 regulator of nonsense transcripts homolog (yeast)
ENSMUSG00000001029.11	3.45	3.86	4.36	1.81	Icam2	chr11	protein_coding	intercellular adhesion molecule 2
ENSMUSG00000022651.5	0.18	0	0	0.99	Retnlg	chr16	protein_coding	resistin like gamma
ENSMUSG00000065295.1	0	1.6	0	0	Gm24134	chr2	snoRNA	predicted gene, 24134
ENSMUSG00000081043.1	0.12	0	0	0	Gm11512	chr11	processed_pseudogene	predicted gene 11512
ENSMUSG00000001632.12	14.82	14.46	17.89	12.88	Brpf1	chr6	protein_coding	bromodomain and PHD finger containing, 1
ENSMUSG00000069708.3	0	0	0	0	Taar3	chr10	protein_coding	trace amine-associated receptor 3
ENSMUSG00000068762.7	2.06	6.94	2.72	7.64	Gstm6	chr3	protein_coding	glutathione S-transferase, mu 6
ENSMUSG00000104316.1	0	0	0	0	RP23-294I17.4	chr1	TEC		--
ENSMUSG00000070280.9	0.07	0.08	0.05	0	Slc22a14	chr9	protein_coding	solute carrier family 22 (organic cation transporter), member 14
ENSMUSG00000036760.6	3.4	0.94	4.31	1.03	Kcnk9	chr15	protein_coding	potassium channel, subfamily K, member 9
ENSMUSG00000086568.2	1.45	1.37	1.71	1.13	9130020K20Rik	chr4	lincRNA	RIKEN cDNA 9130020K20 gene
ENSMUSG00000090840.2	0.54	0.67	0.44	0.25	1700092M07Rik	chr19	protein_coding	RIKEN cDNA 1700092M07 gene
ENSMUSG00000059150.3	0	0	0	0	Rpl26-ps4	chr16	processed_pseudogene	ribosomal protein L26, pseudogene 4
ENSMUSG00000019877.6	261.03	194.07	235.95	243.39	Serinc1	chr10	protein_coding	serine incorporator 1
ENSMUSG00000002059.13	16.93	17.26	14.77	19.04	Rab34	chr11	protein_coding	RAB34, member RAS oncogene family
ENSMUSG00000040562.8	0.59	1.31	0.3	0.23	Gstm2	chr3	protein_coding	glutathione S-transferase, mu 2
ENSMUSG00000089876.3	0.01	0.08	0	0.04	Tmem102	chr11	protein_coding	transmembrane protein 102
ENSMUSG00000024124.5	0.06	0.06	0	0	Prss30	chr17	protein_coding	protease, serine 30
ENSMUSG00000037124.6	0.11	0.22	0.33	0.12	Trim58	chr11	protein_coding	tripartite motif-containing 58
ENSMUSG00000005262.8	44.81	46.29	56.76	48.03	Ufd1l	chr16	protein_coding	ubiquitin fusion degradation 1 like
ENSMUSG00000086709.1	0	0.23	0.22	0.17	Gm16263	chr13	antisense	predicted gene 16263
ENSMUSG00000088151.1	0	0	0.21	0.66	Gm26347	chr10	snoRNA	predicted gene, 26347
ENSMUSG00000026303.6	0.38	0.88	0.71	0.74	Mlph	chr1	protein_coding	melanophilin
ENSMUSG00000024347.12	91.83	99.6	101.93	107.91	Psd2	chr18	protein_coding	pleckstrin and Sec7 domain containing 2
ENSMUSG00000102995.1	0	0.26	0.19	0.04	RP24-186G5.1	chr7	TEC		--
ENSMUSG00000073867.2	0.36	0.11	0.42	0.89	AA474408	chr7	protein_coding	expressed sequence AA474408
ENSMUSG00000091732.1	0.31	0	0	0.16	Gm17541	chr12	protein_coding	predicted gene, 17541
ENSMUSG00000004105.7	2.08	1.98	1.88	2.19	Angptl2	chr2	protein_coding	angiopoietin-like 2
ENSMUSG00000038115.12	0.05	0.1	0	0.05	Ano2	chr6	protein_coding	anoctamin 2
ENSMUSG00000044788.10	4.87	6.02	5.52	7.08	Fads6	chr11	protein_coding	fatty acid desaturase domain family, member 6
ENSMUSG00000030124.2	0.79	8	0.7	1.39	Lag3	chr6	protein_coding	lymphocyte-activation gene 3
ENSMUSG00000060441.10	0.61	0.89	0.56	1.47	Trim5	chr7	protein_coding	tripartite motif-containing 5
ENSMUSG00000049892.7	1.68	1.91	1.86	1.74	Rasd1	chr11	protein_coding	RAS, dexamethasone-induced 1
ENSMUSG00000081936.1	0.23	0	0	0	Gm11244	chr4	processed_pseudogene	predicted gene 11244
ENSMUSG00000104179.1	0.36	0.63	0.17	0.31	RP24-150H14.4	chr1	TEC		--
ENSMUSG00000074030.2	3.42	2.75	4.16	3.16	Exoc8	chr8	protein_coding	exocyst complex component 8
ENSMUSG00000027868.7	0.03	0.02	0.04	0.02	Tbx15	chr3	protein_coding	T-box 15
ENSMUSG00000028163.13	11.43	16.31	12.36	12.48	Nfkb1	chr3	protein_coding	nuclear factor of kappa light polypeptide gene enhancer in B cells 1, p105
ENSMUSG00000090117.3	0	0	0	0.06	Gm16541	chr19	antisense	predicted gene 16541
ENSMUSG00000032977.8	5.78	8.42	6.8	8.23	Fam207a	chr10	protein_coding	family with sequence similarity 207, member A
ENSMUSG00000067201.7	0	0	0	0.06	H2-M9	chr17	protein_coding	histocompatibility 2, M region locus 9
ENSMUSG00000102142.1	0.15	0.18	0.02	0.21	RP23-393I12.5	chr1	sense_intronic		--
ENSMUSG00000028040.7	0.1	0.31	0.24	0.08	Efna4	chr3	protein_coding	ephrin A4
ENSMUSG00000035011.11	87.84	72.04	88.38	70.35	Zbtb7a	chr10	protein_coding	zinc finger and BTB domain containing 7a
ENSMUSG00000001143.9	6.52	10.24	6.67	6.7	Lman2l	chr1	protein_coding	lectin, mannose-binding 2-like
ENSMUSG00000103357.1	0	0.03	0	0	RP24-144H23.4	chr1	transcribed_processed_pseudogene		--
ENSMUSG00000102697.1	11.1	11.39	11.77	14.34	PCDHA9	chr18	protein_coding		--
ENSMUSG00000084500.1	0	0	0	0	Gm25320	chr5	misc_RNA	predicted gene, 25320
ENSMUSG00000041057.9	11.86	12.06	10.97	12.04	Wdr43	chr17	protein_coding	WD repeat domain 43
ENSMUSG00000033898.12	0	0	0	0	Cfhr2	chr1	protein_coding	complement factor H-related 2
ENSMUSG00000023393.11	0.45	0.26	0.23	0.32	Slc17a9	chr2	protein_coding	solute carrier family 17, member 9
ENSMUSG00000081824.5	0	0	0.09	0	BC002163	chr16	processed_pseudogene	cDNA sequence BC002163
ENSMUSG00000036099.12	6.19	5.65	7.04	5.86	Vezt	chr10	protein_coding	vezatin, adherens junctions transmembrane protein
ENSMUSG00000025224.10	22.95	17.11	27.96	18.33	Gbf1	chr19	protein_coding	golgi-specific brefeldin A-resistance factor 1
ENSMUSG00000034432.7	32.73	43.13	38.07	47.34	Cops8	chr1	protein_coding	COP9 (constitutive photomorphogenic) homolog, subunit 8 (Arabidopsis thaliana)
ENSMUSG00000032193.8	11.8	7.15	13.72	5.92	Ldlr	chr9	protein_coding	low density lipoprotein receptor
ENSMUSG00000053914.9	0.48	0.85	0.75	0.44	Kdm4d	chr9	protein_coding	lysine (K)-specific demethylase 4D
ENSMUSG00000054160.2	0.1	0.09	0.06	0.17	Nkx2-4	chr2	protein_coding	NK2 homeobox 4
ENSMUSG00000021786.8	3.8	3.22	3.75	4.71	Oxsm	chr14	protein_coding	3-oxoacyl-ACP synthase, mitochondrial
ENSMUSG00000062519.9	2.29	2.41	3.22	2.45	Zfp398	chr6	protein_coding	zinc finger protein 398
ENSMUSG00000029482.3	8.18	7.55	8.31	5.15	Aacs	chr5	protein_coding	acetoacetyl-CoA synthetase
ENSMUSG00000049321.13	9.46	8.84	9.48	7.9	Zfp2	chr11	protein_coding	zinc finger protein 2
ENSMUSG00000102139.1	0	0.03	0.05	0.02	RP24-483O2.1	chr1	TEC		--
ENSMUSG00000045657.3	0.36	0.74	0.7	0.92	Pcdhb10	chr18	protein_coding	protocadherin beta 10
ENSMUSG00000023262.8	11.76	18.24	13.31	17.91	Acy1	chr9	protein_coding	aminoacylase 1
ENSMUSG00000104384.1	0.04	0	0.03	0	RP24-130I14.2	chr3	TEC		--
ENSMUSG00000032889.6	0	0	0	0	Gm6685	chr11	protein_coding	predicted pseudogene 6685
ENSMUSG00000044957.3	0.03	0.05	0.06	0.12	Pp2d1	chr17	protein_coding	protein phosphatase 2C-like domain containing 1
ENSMUSG00000031995.4	0.17	1.43	0.29	0.3	St14	chr9	protein_coding	suppression of tumorigenicity 14 (colon carcinoma)
ENSMUSG00000070465.5	0	0	0	0	Gm9696	chr3	transcribed_unprocessed_pseudogene	predicted gene 9696
ENSMUSG00000087138.1	0.87	1.38	0.64	0.89	Gm15545	chr7	processed_transcript	predicted gene 15545
ENSMUSG00000040479.7	56.29	77.12	65.33	53.26	Dgkz	chr2	protein_coding	diacylglycerol kinase zeta
ENSMUSG00000092666.1	0	0	0	0	Gm22408	chr3	miRNA	predicted gene, 22408
ENSMUSG00000066129.10	74.3	56.46	93.41	46.36	Kndc1	chr7	protein_coding	kinase non-catalytic C-lobe domain (KIND) containing 1
ENSMUSG00000027676.7	5.21	3.13	4.17	2.79	Ccdc39	chr3	protein_coding	coiled-coil domain containing 39
ENSMUSG00000089996.5	9.19	12.97	6.22	6.03	Tmsb15b2	chrX	protein_coding	thymosin beta 15b2
ENSMUSG00000077815.1	0	0	0	0	Mir290a	chr7	miRNA	microRNA 290a
ENSMUSG00000066233.5	3.36	7.37	4.86	7.09	Tmem42	chr9	protein_coding	transmembrane protein 42
ENSMUSG00000099411.1	0	0	0	0	2310015D24Rik	chr16	lincRNA	RIKEN cDNA 2310015D24 gene
ENSMUSG00000044991.6	3.29	4.65	3.74	2.64	1110034G24Rik	chr2	protein_coding	RIKEN cDNA 1110034G24 gene
ENSMUSG00000028066.11	7.24	12.9	11.62	15.99	Pmf1	chr3	protein_coding	polyamine-modulated factor 1
ENSMUSG00000078838.2	3.06	1.7	1.59	2.19	Gm17382	chr17	lincRNA	predicted gene, 17382
ENSMUSG00000068551.8	16.47	27.67	20.43	23.77	Zfp467	chr6	protein_coding	zinc finger protein 467
ENSMUSG00000089617.1	0	0	0.34	0	Scarna10	chr6	snoRNA	small Cajal body-specific RNA 10
ENSMUSG00000099874.1	0.07	0.2	0.07	0.22	Gm29629	chr1	antisense	predicted gene 29629
ENSMUSG00000041187.12	2.56	2.79	2.49	1.82	Prkd2	chr7	protein_coding	protein kinase D2
ENSMUSG00000074346.6	0.36	0.42	0.27	0.64	Kcnd3os	chr3	antisense	potassium voltage-gated channel, Shal-related family, member 3, opposite strand
ENSMUSG00000021959.11	13.77	9.99	16.79	10.79	Lats2	chr14	protein_coding	large tumor suppressor 2
ENSMUSG00000088290.1	0.65	0.6	0	0	Gm26413	chr11	snoRNA	predicted gene, 26413
ENSMUSG00000056383.9	4.84	4.16	3.67	3.74	AI987944	chr7	protein_coding	expressed sequence AI987944
ENSMUSG00000097406.1	0	0.43	0.31	0.1	Gm26833	chr6	antisense	predicted gene, 26833
ENSMUSG00000103325.1	0	0	0	0	RP24-329K22.1	chr1	TEC		--
ENSMUSG00000028630.8	0.55	0.6	0.49	0.38	Dyrk2	chr10	protein_coding	dual-specificity tyrosine-(Y)-phosphorylation regulated kinase 2
ENSMUSG00000070476.6	7.08	8.53	9.3	7.97	Fam217b	chr2	protein_coding	family with sequence similarity 217, member B
ENSMUSG00000044597.4	0	0	0.01	0	Mycs	chrX	protein_coding	myc-like oncogene, s-myc protein
ENSMUSG00000093302.1	0	0.57	0	0	Gm23801	chr5	miRNA	predicted gene, 23801
ENSMUSG00000104221.1	0.05	0.01	0.06	0.04	RP23-347F2.1	chr1	TEC		--
ENSMUSG00000085057.3	0.03	0.03	0.01	0	Gm13415	chr2	processed_transcript	predicted gene 13415
ENSMUSG00000084458.1	0	0	0	0	Mir1907	chr15	miRNA	microRNA 1907
ENSMUSG00000089129.1	0.18	0	0.36	0.28	Gm26407	chr18	misc_RNA	predicted gene, 26407
ENSMUSG00000091996.3	1.53	1.5	1.56	2.78	BC049352	chr9	protein_coding	cDNA sequence BC049352
ENSMUSG00000048920.7	6.4	6.44	7.49	7.28	Fkrp	chr7	protein_coding	fukutin related protein
ENSMUSG00000069718.4	0	0	0	0	Gm11563	chr11	protein_coding	predicted gene 11563
ENSMUSG00000097612.1	0.03	0.04	0.15	0.09	Gm26509	chr1	processed_pseudogene	predicted gene, 26509
ENSMUSG00000086591.1	0.64	0.62	0.45	0.7	Dnah2os	chr11	antisense	dynein, axonemal, heavy chain 2, opposite strand
ENSMUSG00000025602.9	3.05	3.47	3.28	1.87	Zfp202	chr9	protein_coding	zinc finger protein 202
ENSMUSG00000017316.9	0	0	0	0	Ppy	chr11	protein_coding	pancreatic polypeptide
ENSMUSG00000059146.8	15.71	16.92	16.63	12.27	Ntrk3	chr7	protein_coding	neurotrophic tyrosine kinase, receptor, type 3
ENSMUSG00000067430.7	5.44	4.33	5.52	4.89	Zfp763	chr17	protein_coding	zinc finger protein 763
ENSMUSG00000103283.1	1.8	1.88	2.13	2.32	RP23-206J9.6	chr13	TEC		--
ENSMUSG00000071659.3	77.86	68.21	73.86	78.51	Hnrnpul2	chr19	protein_coding	heterogeneous nuclear ribonucleoprotein U-like 2
ENSMUSG00000048004.10	3.57	1.12	2.82	2.66	Tmem196	chr12	protein_coding	transmembrane protein 196
ENSMUSG00000104440.1	0	0	0.05	0	RP23-145F9.6	chr1	processed_pseudogene		--
ENSMUSG00000023484.9	215.15	195.9	294.12	251.79	Prph	chr15	protein_coding	peripherin
ENSMUSG00000010660.2	1.51	2.7	2.38	2.24	Plcd1	chr9	protein_coding	phospholipase C, delta 1
ENSMUSG00000040752.11	0.01	0.03	0.04	0.02	Myh6	chr14	protein_coding	myosin, heavy polypeptide 6, cardiac muscle, alpha
ENSMUSG00000102419.1	0.01	0.02	0.03	0.04	RP23-180C14.1	chr9	TEC		--
ENSMUSG00000019878.7	10.89	7.56	9.57	8.99	Hsf2	chr10	protein_coding	heat shock factor 2
ENSMUSG00000013158.5	0.27	0.16	0.16	0.32	4933405L10Rik	chr8	protein_coding	RIKEN cDNA 4933405L10 gene
ENSMUSG00000027652.11	19.98	15.15	23.22	16.89	Ralgapb	chr2	protein_coding	Ral GTPase activating protein, beta subunit (non-catalytic)
ENSMUSG00000103322.1	1.98	1.48	1.16	1.2	RP24-217M2.1	chr3	TEC		--
ENSMUSG00000032400.13	3.82	3.1	4.43	3.77	Zwilch	chr9	protein_coding	zwilch kinetochore protein
ENSMUSG00000030155.6	0.05	0	0.04	0.06	Clec2e	chr6	protein_coding	C-type lectin domain family 2, member e
ENSMUSG00000020630.8	7.76	6.68	7.57	10.31	Rnaseh1	chr12	protein_coding	ribonuclease H1
ENSMUSG00000070323.7	0.04	0	0	0	Mmp27	chr9	protein_coding	matrix metallopeptidase 27
ENSMUSG00000092429.1	0	0	0.07	0	Gm18958	chr7	unprocessed_pseudogene	predicted gene, 18958
ENSMUSG00000055198.3	0	0	0	0	Gm12830	chr4	protein_coding	predicted gene 12830
ENSMUSG00000028337.10	7.19	6.45	10	8.48	Coro2a	chr4	protein_coding	coronin, actin binding protein 2A
ENSMUSG00000030611.6	44.74	44.73	44.86	54.52	Mrps11	chr7	protein_coding	mitochondrial ribosomal protein S11
ENSMUSG00000104041.1	0.03	0.03	0.02	0	RP23-415M7.2	chr9	TEC		--
ENSMUSG00000032959.8	32.88	97.53	43.18	92.31	Pebp1	chr5	protein_coding	phosphatidylethanolamine binding protein 1
ENSMUSG00000084915.2	5.77	5.05	4.27	5.7	C230037L18Rik	chr15	antisense	RIKEN cDNA C230037L18 gene
ENSMUSG00000087484.1	0.05	0.21	0.15	0.22	2900089D17Rik	chr5	processed_transcript	RIKEN cDNA 2900089D17 gene
ENSMUSG00000067006.8	0.5	1.46	0.97	1.63	Serpinb5	chr1	protein_coding	serine (or cysteine) peptidase inhibitor, clade B, member 5
ENSMUSG00000024487.4	6.96	7.97	8.34	9.13	Yipf5	chr18	protein_coding	Yip1 domain family, member 5
ENSMUSG00000097068.1	0.09	0.31	0.09	0.16	Gm26760	chr15	lincRNA	predicted gene, 26760
ENSMUSG00000064289.11	48.72	39.23	41.12	49.19	Tank	chr2	protein_coding	TRAF family member-associated Nf-kappa B activator
ENSMUSG00000101006.1	0	0	0.08	0	Gm28299	chr1	processed_pseudogene	predicted gene 28299
ENSMUSG00000021969.7	51.56	31.23	44.71	32.43	Zdhhc20	chr14	protein_coding	zinc finger, DHHC domain containing 20
ENSMUSG00000031478.12	13.05	13.29	12.13	13.09	Nek3	chr8	protein_coding	NIMA (never in mitosis gene a)-related expressed kinase 3
ENSMUSG00000085043.1	0.13	0	0.09	0.07	Gm13184	chr2	antisense	predicted gene 13184
ENSMUSG00000087396.3	1.59	1.13	1.44	1.07	4933407K13Rik	chrX	processed_transcript	RIKEN cDNA 4933407K13 gene
ENSMUSG00000081807.1	0.04	0	0.01	0	Gm14849	chrX	processed_pseudogene	predicted gene 14849
ENSMUSG00000054453.7	0.67	0.43	1.12	0.56	Sytl5	chrX	protein_coding	synaptotagmin-like 5
ENSMUSG00000043388.7	109.43	132.36	113.79	121.85	Tmem130	chr5	protein_coding	transmembrane protein 130
ENSMUSG00000036395.10	0.08	0.17	0.13	0.47	Glb1l2	chr9	protein_coding	galactosidase, beta 1-like 2
ENSMUSG00000082652.1	0	0	0	0	Gm14725	chrX	unprocessed_pseudogene	predicted gene 14725
ENSMUSG00000060380.2	1.44	2.08	1.54	1.79	C030014I23Rik	chr9	lincRNA	RIKEN cDNA C030014I23 gene
ENSMUSG00000093091.1	0	0	0	0	Mir3089	chr2	miRNA	microRNA 3089
ENSMUSG00000022394.10	11.91	13.41	15.18	12.36	L3mbtl2	chr15	protein_coding	l(3)mbt-like 2 (Drosophila)
ENSMUSG00000095102.1	0	0	0	0	n-R5s167	chr6	rRNA	nuclear encoded rRNA 5S 167
ENSMUSG00000075570.2	0.01	0	0.03	0	Krt26	chr11	protein_coding	keratin 26
ENSMUSG00000025140.11	0.57	0.69	0.58	0.81	Pycr1	chr11	protein_coding	pyrroline-5-carboxylate reductase 1
ENSMUSG00000026829.5	0.61	1.47	0.46	0.32	Gbgt1	chr2	protein_coding	globoside alpha-1,3-N-acetylgalactosaminyltransferase 1
ENSMUSG00000021492.11	0.03	0.08	0	0.07	F12	chr13	protein_coding	coagulation factor XII (Hageman factor)
ENSMUSG00000062151.9	25.91	19.29	23.33	20.87	Unc13c	chr9	protein_coding	unc-13 homolog C (C. elegans)
ENSMUSG00000057855.2	0.11	0	0	0	Krtap6-3	chr16	protein_coding	keratin associated protein 6-3
ENSMUSG00000087886.1	0	0	0	0	Gm23599	chr1	misc_RNA	predicted gene, 23599
ENSMUSG00000060303.2	0	0	0	0	Olfr1447	chr19	protein_coding	olfactory receptor 1447
ENSMUSG00000035129.5	0	0.07	0	0.04	Gm6781	chr14	processed_pseudogene	predicted gene 6781
ENSMUSG00000092737.1	1.17	0.54	0.4	0.61	Gm24022	chr12	miRNA	predicted gene, 24022
ENSMUSG00000050788.4	0	0	0	0	Olfr419	chr1	protein_coding	olfactory receptor 419
ENSMUSG00000013033.12	39.82	34.08	52.82	37.7	Lphn1	chr8	protein_coding		--
ENSMUSG00000087565.1	0.04	0	0	0.06	Gm14662	chrX	antisense	predicted gene 14662
ENSMUSG00000020183.7	15.89	11.42	15.08	9.62	Cpm	chr10	protein_coding	carboxypeptidase M
ENSMUSG00000093482.4	0.01	0.06	0	0	Gm20619	chr6	lincRNA	predicted gene 20619
ENSMUSG00000039552.9	3.47	2.86	3.15	2.78	Rsph4a	chr10	protein_coding	radial spoke head 4 homolog A (Chlamydomonas)
ENSMUSG00000021078.4	0.09	0	0	0	Tomm20l	chr12	protein_coding	translocase of outer mitochondrial membrane 20 homolog (yeast)-like
ENSMUSG00000032526.10	32.99	49.92	35.9	48.12	Deb1	chr9	protein_coding	differentially expressed in B16F10 1
ENSMUSG00000087371.1	0	0.04	0.05	0	Gm15541	chr7	antisense	predicted gene 15541
ENSMUSG00000024246.8	1.96	2.1	2.06	2.3	Thumpd2	chr17	protein_coding	THUMP domain containing 2
ENSMUSG00000020627.9	3.38	2.92	3.69	2.98	Klhl29	chr12	protein_coding	kelch-like 29
ENSMUSG00000090030.1	0.13	0	0.03	0	A430072P03Rik	chr5	processed_transcript	RIKEN cDNA A430072P03 gene
ENSMUSG00000032387.10	2	3.14	1.66	1.75	Rbpms2	chr9	protein_coding	RNA binding protein with multiple splicing 2
ENSMUSG00000062937.5	20.66	16.02	18.37	21.51	Mtap	chr4	protein_coding	methylthioadenosine phosphorylase
ENSMUSG00000033287.11	123.48	129.7	142.98	148.33	Kctd17	chr15	protein_coding	potassium channel tetramerisation domain containing 17
ENSMUSG00000065571.1	0	0	0.29	0	Mir326	chr7	miRNA	microRNA 326
ENSMUSG00000030956.11	9.29	10.01	11.57	6.65	Fam53b	chr7	protein_coding	family with sequence similarity 53, member B
ENSMUSG00000087361.3	2.13	1.82	2.12	1.73	0610043K17Rik	chr4	lincRNA	RIKEN cDNA 0610043K17 gene
ENSMUSG00000083470.1	0	0	0.04	0	Nsa2-ps2	chrX	processed_pseudogene	NSA2 ribosome biogenesis homolog, pseudogene 2
ENSMUSG00000049858.7	2.9	4.68	3	3.22	Suox	chr10	protein_coding	sulfite oxidase
ENSMUSG00000023267.6	0.98	0.4	0.63	1.49	Gabrr2	chr4	protein_coding	gamma-aminobutyric acid (GABA) C receptor, subunit rho 2
ENSMUSG00000026127.9	3.23	5.25	3.86	5	Imp4	chr1	protein_coding	IMP4, U3 small nucleolar ribonucleoprotein, homolog (yeast)
ENSMUSG00000086924.1	0.02	0	0.02	0.09	Gm11766	chr11	lincRNA	predicted gene 11766
ENSMUSG00000032000.13	0.95	1.22	1	0.44	Birc3	chr9	protein_coding	baculoviral IAP repeat-containing 3
ENSMUSG00000103921.1	0.01	0	0	0	RP24-422L17.1	chr3	processed_pseudogene		--
ENSMUSG00000040828.9	0.28	0.58	0.26	0.18	Catsperd	chr17	protein_coding	catsper channel auxiliary subunit delta
ENSMUSG00000037010.7	13.29	8.82	15.6	17.17	Apln	chrX	protein_coding	apelin
ENSMUSG00000100954.2	0.57	0.67	0.3	0.62	Gm10138	chr1	antisense	predicted gene 10138
ENSMUSG00000101722.1	0	0	0	0	Gm29125	chr1	lincRNA	predicted gene 29125
ENSMUSG00000024774.11	0	0	0	0	Ankrd22	chr19	protein_coding	ankyrin repeat domain 22
ENSMUSG00000077967.1	0	0	0	0	Gm24603	chr2	miRNA	predicted gene, 24603
ENSMUSG00000085899.1	0	0	0	0	Gm15338	chr7	sense_intronic	predicted gene 15338
ENSMUSG00000103926.1	0	0.03	0.01	0	RP23-334M9.5	chr2	TEC		--
ENSMUSG00000087351.1	0	0.07	0	0	Gm11464	chr2	lincRNA	predicted gene 11464
ENSMUSG00000078601.4	0.54	0.62	0.35	0.16	Gm12525	chr3	antisense	predicted gene 12525
ENSMUSG00000071533.7	174.89	226.67	185.14	237.8	Pcnp	chr16	protein_coding	PEST proteolytic signal containing nuclear protein
ENSMUSG00000031864.11	17.61	19.31	20.68	20.24	Ints10	chr8	protein_coding	integrator complex subunit 10
ENSMUSG00000079355.3	0.03	0	0.03	0.2	Ackr4	chr9	protein_coding	atypical chemokine receptor 4
ENSMUSG00000049796.4	1.14	1.98	0.99	1.83	Crh	chr3	protein_coding	corticotropin releasing hormone
ENSMUSG00000021411.11	5.29	9.26	4.64	4.93	Pxdc1	chr13	protein_coding	PX domain containing 1
ENSMUSG00000098151.1	0	0	0	0	Gm10292	chr3	processed_pseudogene	predicted gene 10292
ENSMUSG00000067813.3	0	0	0.04	0	Xkr9	chr1	protein_coding	X Kell blood group precursor related family member 9 homolog
ENSMUSG00000073559.2	0.06	0.09	0	0	Gm8618	chr1	processed_pseudogene	predicted gene 8618
ENSMUSG00000036087.14	10.23	8.41	10.16	8.09	Slain2	chr5	protein_coding	SLAIN motif family, member 2
ENSMUSG00000102782.1	0.01	0	0.01	0	RP23-264E23.2	chr1	TEC		--
ENSMUSG00000027401.9	0.01	0.02	0.04	0.01	Tgm3	chr2	protein_coding	transglutaminase 3, E polypeptide
ENSMUSG00000085923.1	0	0	0.07	0	Gm12781	chr7	antisense	predicted gene 12781
ENSMUSG00000006442.10	15.1	24.93	19.63	28.45	Srm	chr4	protein_coding	spermidine synthase
ENSMUSG00000022114.4	11.84	11.69	12.05	11.13	Spry2	chr14	protein_coding	sprouty homolog 2 (Drosophila)
ENSMUSG00000012429.8	1.19	1.65	1.45	1.92	Mplkip	chr13	protein_coding	M-phase specific PLK1 intereacting protein
ENSMUSG00000052629.5	2.62	4.25	2.96	3.68	Gm9885	chr7	lincRNA	predicted gene 9885
ENSMUSG00000050503.8	0.08	0.02	0.16	0	Fbxl22	chr9	protein_coding	F-box and leucine-rich repeat protein 22
ENSMUSG00000044258.9	7.88	15.73	7.34	8.21	Ctla2a	chr13	protein_coding	cytotoxic T lymphocyte-associated protein 2 alpha
ENSMUSG00000004613.6	0	0.17	0	0.05	Lim2	chr7	protein_coding	lens intrinsic membrane protein 2
ENSMUSG00000018986.9	0.06	0.06	0.08	0	Slfn3	chr11	protein_coding	schlafen 3
ENSMUSG00000099735.1	0	0	0	0	Gm29205	chr17	antisense	predicted gene 29205
ENSMUSG00000097869.1	0.13	0.18	0.05	0.26	C230021G24Rik	chr10	lincRNA	RIKEN cDNA C230021G24 gene
ENSMUSG00000043430.5	0.01	0.03	0.02	0	Psapl1	chr5	protein_coding	prosaposin-like 1
ENSMUSG00000001552.10	10.24	11.1	11.16	9.55	Jup	chr11	protein_coding	junction plakoglobin
ENSMUSG00000060445.7	0.68	0.39	0.63	0.37	Sycp2	chr2	protein_coding	synaptonemal complex protein 2
ENSMUSG00000041377.8	1.99	2.35	2.51	3.08	Ninj2	chr6	protein_coding	ninjurin 2
ENSMUSG00000035683.9	0.07	0.08	0.02	0.09	Melk	chr4	protein_coding	maternal embryonic leucine zipper kinase
ENSMUSG00000097243.1	0.8	0.81	0.68	0.55	Gm26908	chr14	lincRNA	predicted gene, 26908
ENSMUSG00000024658.7	0.03	0.06	0.07	0.06	Gm9750	chr19	processed_transcript	predicted gene 9750
ENSMUSG00000090322.1	0	0.46	0	0.09	Gm17090	chr1	antisense	predicted gene 17090
ENSMUSG00000092035.4	31.27	27.42	28.61	26.22	Peg10	chr6	protein_coding	paternally expressed 10
ENSMUSG00000056812.9	9.91	10.86	12.37	13.13	St8sia3	chr18	protein_coding	ST8 alpha-N-acetyl-neuraminide alpha-2,8-sialyltransferase 3
ENSMUSG00000032440.8	7.08	12.96	8.01	4.13	Tgfbr2	chr9	protein_coding	transforming growth factor, beta receptor II
ENSMUSG00000031728.9	9.74	13.15	9.6	9.29	Zfp821	chr8	protein_coding	zinc finger protein 821
ENSMUSG00000080909.1	0.22	0.15	0.33	0	Gm13044	chr4	processed_pseudogene	predicted gene 13044
ENSMUSG00000070423.3	1.01	0.81	1.16	0.18	Olfr558	chr7	protein_coding	olfactory receptor 558
ENSMUSG00000000325.11	19.8	21.35	21.12	17.46	Arvcf	chr16	protein_coding	armadillo repeat gene deleted in velo-cardio-facial syndrome
ENSMUSG00000063450.10	2.61	2.43	2.95	1.85	Syne2	chr12	protein_coding	spectrin repeat containing, nuclear envelope 2
ENSMUSG00000085979.1	0	0	0	0	Gm12055	chr11	lincRNA	predicted gene 12055
ENSMUSG00000039634.8	4.53	3.53	4.97	3.15	Zfp189	chr4	protein_coding	zinc finger protein 189
ENSMUSG00000022603.5	0	0	0.05	0	Mroh4	chr15	protein_coding	maestro heat-like repeat family member 4
ENSMUSG00000097621.1	0.01	0	0.01	0.02	Gm26562	chr16	lincRNA	predicted gene, 26562
ENSMUSG00000024552.11	0.21	0.33	0.14	0.22	Slc14a2	chr18	protein_coding	solute carrier family 14 (urea transporter), member 2
ENSMUSG00000099054.1	0.05	0.13	0	0	Gm27242	chr15	antisense	predicted gene 27242
ENSMUSG00000025898.5	13.2	10.91	12.37	9.96	Cwf19l2	chr9	protein_coding	CWF19-like 2, cell cycle control (S. pombe)
ENSMUSG00000071074.5	26.19	40.64	32.84	47.53	Yipf3	chr17	protein_coding	Yip1 domain family, member 3
ENSMUSG00000080776.1	0	0.05	0	0	Gm12174	chr11	processed_pseudogene	predicted gene 12174
ENSMUSG00000074247.6	83.2	97	106.43	116.2	Dda1	chr8	protein_coding	DET1 and DDB1 associated 1
ENSMUSG00000095762.1	0.48	0.22	0.24	0.13	Gm16378	chr8	processed_pseudogene	predicted gene 16378
ENSMUSG00000051596.9	0.07	0.21	0.11	0.09	Otop1	chr5	protein_coding	otopetrin 1
ENSMUSG00000077696.1	0	0	0.49	0	n-R5s172	chr5	rRNA	nuclear encoded rRNA 5S 172
ENSMUSG00000028649.13	144.68	103.82	149.75	103.46	Macf1	chr4	protein_coding	microtubule-actin crosslinking factor 1
ENSMUSG00000065231.1	0	0	0	0	Gm22972	chr8	snoRNA	predicted gene, 22972
ENSMUSG00000021456.7	0.04	0	0.19	0.32	Fbp2	chr13	protein_coding	fructose bisphosphatase 2
ENSMUSG00000025213.7	8.89	15.33	9.69	16.16	Kazald1	chr19	protein_coding	Kazal-type serine peptidase inhibitor domain 1
ENSMUSG00000032085.4	10.72	13.05	6.81	5.1	Tagln	chr9	protein_coding	transgelin
ENSMUSG00000034842.12	55.54	60.29	55.66	46.98	Art3	chr5	protein_coding	ADP-ribosyltransferase 3
ENSMUSG00000032463.6	41.73	48.51	38.82	49.71	Faim	chr9	protein_coding	Fas apoptotic inhibitory molecule
ENSMUSG00000053367.11	0	0	0.08	0	Gm6792	chr7	protein_coding	predicted gene 6792
ENSMUSG00000090150.4	8.12	7.63	7.66	9.57	Acad11	chr9	protein_coding	acyl-Coenzyme A dehydrogenase family, member 11
ENSMUSG00000025979.9	71.26	59.65	55.52	73.91	Mob4	chr1	protein_coding	MOB family member 4, phocein
ENSMUSG00000059901.8	0.03	0.09	0.11	0.04	Adamts14	chr10	protein_coding	a disintegrin-like and metallopeptidase (reprolysin type) with thrombospondin type 1 motif, 14
ENSMUSG00000025190.9	226.99	274.91	263.22	335.78	Got1	chr19	protein_coding	glutamic-oxaloacetic transaminase 1, soluble
ENSMUSG00000024158.13	77.26	123.78	89.63	127.46	Hagh	chr17	protein_coding	hydroxyacyl glutathione hydrolase
ENSMUSG00000102974.1	0.11	0.03	0.08	0.18	BX510318.1	chr4	pseudogene		--
ENSMUSG00000028797.16	80.85	118.46	87.61	106.16	Tmem234	chr4	protein_coding	transmembrane protein 234
ENSMUSG00000036469.12	10.9	10.48	10.48	9.17	2021-03-01	chr8	protein_coding	membrane-associated ring finger (C3HC4) 1
ENSMUSG00000091888.2	0	0	0.01	0	Vmn2r80	chr10	protein_coding	vomeronasal 2, receptor 80
ENSMUSG00000001065.10	22.1	20.75	21.32	16.69	Zfp276	chr8	protein_coding	zinc finger protein (C2H2 type) 276
ENSMUSG00000073775.4	2.35	3.14	2.23	3.75	Kti12	chr4	protein_coding	KTI12 homolog, chromatin associated (S. cerevisiae)
ENSMUSG00000073434.7	0.76	2.09	1.3	0.74	Wdr90	chr17	protein_coding	WD repeat domain 90
ENSMUSG00000098515.1	0	0	0.04	0	Gm27195	chr3	sense_intronic	predicted gene 27195
ENSMUSG00000062012.9	7.42	9.57	9.39	7.66	Zfp13	chr17	protein_coding	zinc finger protein 13
ENSMUSG00000031354.12	0.03	0	0	0	Amelx	chrX	protein_coding	amelogenin, X-linked
ENSMUSG00000086760.1	0	0	0	0	1700025D23Rik	chr11	lincRNA	RIKEN cDNA 1700025D23 gene
ENSMUSG00000061518.6	176.13	238.77	204.26	232.13	Cox5b	chr1	protein_coding	cytochrome c oxidase subunit Vb
ENSMUSG00000034525.6	5.93	5.14	6.66	3.84	Ice1	chr13	protein_coding	interactor of little elongation complex ELL subunit 1
ENSMUSG00000095415.1	0.17	0.13	0.08	0.03	Trav7n-6	chr14	protein_coding	T cell receptor alpha variable 7N-6
ENSMUSG00000025162.13	32.23	29.19	36.15	30.69	Csnk1d	chr11	protein_coding	casein kinase 1, delta
ENSMUSG00000091923.3	0	0.04	0	0	Gm8267	chr14	protein_coding	predicted gene 8267
ENSMUSG00000016940.14	40.93	62.55	46.6	57.03	Kctd2	chr11	protein_coding	potassium channel tetramerisation domain containing 2
ENSMUSG00000067010.3	0	0	0.01	0	Vmn2r10	chr5	protein_coding	vomeronasal 2, receptor 10
ENSMUSG00000083355.1	0.11	0	0.11	0.45	Gm11581	chr1	processed_pseudogene	predicted gene 11581
ENSMUSG00000033983.9	5.27	4.81	5.11	5.5	Coil	chr11	protein_coding	coilin
ENSMUSG00000025702.11	58.77	45.22	51.43	44.16	2021-03-08	chr6	protein_coding	membrane-associated ring finger (C3HC4) 8
ENSMUSG00000102372.1	0.08	0.06	0	0	CH36-500J15.3	chr1	TEC		--
ENSMUSG00000041248.8	0.03	0	0.03	0.03	Kcnj1	chr9	protein_coding	potassium inwardly-rectifying channel, subfamily J, member 1
ENSMUSG00000026207.12	5.31	7.87	6.67	7.06	Speg	chr1	protein_coding	SPEG complex locus
ENSMUSG00000026987.12	16.51	13.25	15.62	11.42	Baz2b	chr2	protein_coding	bromodomain adjacent to zinc finger domain, 2B
ENSMUSG00000082008.1	0	0	0	0	Gm12390	chr4	processed_pseudogene	predicted gene 12390
ENSMUSG00000003279.12	20.57	21.38	23.02	19.13	Dlgap1	chr17	protein_coding	discs, large (Drosophila) homolog-associated protein 1
ENSMUSG00000031075.13	1.11	1.57	2.26	0.74	Ano1	chr7	protein_coding	anoctamin 1, calcium activated chloride channel
ENSMUSG00000019841.11	5.9	5.93	7.26	5.62	Rev3l	chr10	protein_coding	REV3-like, catalytic subunit of DNA polymerase zeta RAD54 like (S. cerevisiae)
ENSMUSG00000081375.1	0	0	0.24	0.13	Gm14686	chrX	transcribed_processed_pseudogene	predicted gene 14686
ENSMUSG00000098113.1	0	0	0	0.04	Gm2445	chr13	processed_pseudogene	predicted gene 2445
ENSMUSG00000028514.11	7.33	7.89	8.95	6.03	Usp24	chr4	protein_coding	ubiquitin specific peptidase 24
ENSMUSG00000038880.9	42.18	60.77	48.16	60.31	Mrps34	chr17	protein_coding	mitochondrial ribosomal protein S34
ENSMUSG00000036641.8	2.95	2.65	2.77	3.01	Ccdc148	chr2	protein_coding	coiled-coil domain containing 148
ENSMUSG00000085882.1	0.85	0.64	0.71	0.54	2610507I01Rik	chr11	processed_transcript	RIKEN cDNA 2610507I01 gene
ENSMUSG00000034066.9	3.4	2.84	3.67	3.03	Farp2	chr1	protein_coding	FERM, RhoGEF and pleckstrin domain protein 2
ENSMUSG00000047746.10	1.32	0.73	1.47	1.69	Fbxo40	chr16	protein_coding	F-box protein 40
ENSMUSG00000084146.1	0.06	0	0.06	0.04	Gm12104	chr11	processed_pseudogene	predicted gene 12104
ENSMUSG00000032316.7	24.33	30.57	22.91	22.16	Clk3	chr9	protein_coding	CDC-like kinase 3
ENSMUSG00000025817.8	9.05	9.91	9.6	10.78	Nudt5	chr2	protein_coding	nudix (nucleoside diphosphate linked moiety X)-type motif 5
ENSMUSG00000103363.1	0	0	0	0	AL844160.1	chr4	pseudogene		--
ENSMUSG00000098080.1	0	0	0.06	0	Gm5732	chr7	processed_pseudogene	predicted gene 5732
ENSMUSG00000078762.6	0.73	1.69	1.28	1.92	Haus5	chr7	protein_coding	HAUS augmin-like complex, subunit 5
ENSMUSG00000056966.6	30.65	18.46	29.93	20.41	Gjc3	chr5	protein_coding	gap junction protein, gamma 3
ENSMUSG00000077564.1	1.06	0.29	0.86	0	Gm23202	chr5	snoRNA	predicted gene, 23202
ENSMUSG00000091733.1	0.02	0	0.04	0	Gm8094	chr14	protein_coding	predicted gene 8094
ENSMUSG00000098618.1	0	0	0	0	Gm27299	chr12	miRNA	predicted gene, 27299
ENSMUSG00000039740.6	72.66	58.93	74.9	72.36	Alg2	chr4	protein_coding	asparagine-linked glycosylation 2 (alpha-1,3-mannosyltransferase)
ENSMUSG00000097775.1	0	0	0	0.1	4931440J10Rik	chr14	lincRNA	RIKEN cDNA 4931440J10 gene
ENSMUSG00000098654.1	2.69	0	1.82	0	Gm27676	chr2	misc_RNA	predicted gene, 27676
ENSMUSG00000065097.1	0.4	0.84	0	0	Snora16a	chr4	snoRNA	small nucleolar RNA, H/ACA box 16A
ENSMUSG00000017132.13	91.38	71.02	98.62	75.81	Cyth1	chr11	protein_coding	cytohesin 1
ENSMUSG00000031409.1	31.68	35.11	29.61	41.54	Tceal6	chrX	protein_coding	transcription elongation factor A (SII)-like 6
ENSMUSG00000047619.4	0.04	0	0	0	Ddi1	chr9	protein_coding	DDI1, DNA-damage inducible 1, homolog 1 (S. cerevisiae)
ENSMUSG00000002633.3	5.89	5.14	5.94	6.24	Shh	chr5	protein_coding	sonic hedgehog
ENSMUSG00000020034.7	7.39	5.97	6.57	6.3	Tcp11l2	chr10	protein_coding	t-complex 11 (mouse) like 2
ENSMUSG00000055980.2	1.9	1.71	2.16	1.38	Irs1	chr1	protein_coding	insulin receptor substrate 1
ENSMUSG00000027907.4	3.43	11.87	2.22	3.37	S100a11	chr3	protein_coding	S100 calcium binding protein A11 (calgizzarin)
ENSMUSG00000065607.1	0.29	0.79	0	0	Mir331	chr10	miRNA	microRNA 331
ENSMUSG00000079993.2	0	0	0	0	Gm11799	chr4	processed_pseudogene	predicted gene 11799
ENSMUSG00000066037.10	32.36	26.47	30.14	31.18	Hnrnpr	chr4	protein_coding	heterogeneous nuclear ribonucleoprotein R
ENSMUSG00000059547.3	0	0	0.02	0	Fbxw26	chr9	protein_coding	F-box and WD-40 domain protein 26
ENSMUSG00000092199.1	0.02	0	0	0	Gm18358	chr7	unprocessed_pseudogene	predicted gene, 18358
ENSMUSG00000054727.2	0	0	0	0	1700013H16Rik	chrX	protein_coding	RIKEN cDNA 1700013H16 gene
ENSMUSG00000032410.9	1.72	1.74	2.02	1.17	Xrn1	chr9	protein_coding	5'-3' exoribonuclease 1
ENSMUSG00000056023.3	0.04	0.07	0.04	0.08	Gm9989	chr3	processed_transcript	predicted gene 9989
ENSMUSG00000059890.11	15.52	11.73	17.85	13.64	Ube4a	chr9	protein_coding	ubiquitination factor E4A
ENSMUSG00000015027.10	1.12	1.55	1.31	1.08	Galns	chr8	protein_coding	galactosamine (N-acetyl)-6-sulfate sulfatase
ENSMUSG00000016179.7	13.05	14.61	17.63	22.04	Camk1g	chr1	protein_coding	calcium/calmodulin-dependent protein kinase I gamma
ENSMUSG00000103359.1	0	0	0	0	RP24-63G4.6	chr7	TEC		--
ENSMUSG00000025147.6	15.66	22.62	17.08	23.38	Mob2	chr7	protein_coding	MOB kinase activator 2
ENSMUSG00000043342.9	9.9	11.57	11.92	11.47	Hoxd9	chr2	protein_coding	homeobox D9
ENSMUSG00000025359.9	0.22	0.18	0.13	0.18	Pmel	chr10	protein_coding	premelanosome protein
ENSMUSG00000037995.11	0.36	0.26	0.19	0.25	Igsf9	chr1	protein_coding	immunoglobulin superfamily, member 9
ENSMUSG00000103270.1	0.03	0	0.01	0	RP23-413K6.4	chr1	antisense		--
ENSMUSG00000063409.8	1.08	1.67	1.5	0.76	Lrrc43	chr5	protein_coding	leucine rich repeat containing 43
ENSMUSG00000080937.1	0	0	0	0	Gm13510	chr2	processed_pseudogene	predicted gene 13510
ENSMUSG00000096847.1	12.8	16.83	14.99	16.1	Tmem151b	chr17	protein_coding	transmembrane protein 151B
ENSMUSG00000102565.1	0.03	0	0.07	0	RP23-309A8.3	chr1	TEC		--
ENSMUSG00000099088.1	0.57	0	0.58	0	Gm27920	chr10	miRNA	predicted gene, 27920
ENSMUSG00000062818.6	0	0	0.03	0	Vmn1r51	chr6	protein_coding	vomeronasal 1 receptor 51
ENSMUSG00000041912.8	21.75	21.76	23.74	24	Tdrkh	chr3	protein_coding	tudor and KH domain containing protein
ENSMUSG00000022431.2	0.33	0.46	0.42	0.5	Ribc2	chr15	protein_coding	RIB43A domain with coiled-coils 2
ENSMUSG00000097994.1	1.57	1.28	1.9	2.95	Gm26982	chr6	antisense	predicted gene, 26982
ENSMUSG00000037519.12	17.12	10.85	15.02	11.67	Ppfia1	chr7	protein_coding	protein tyrosine phosphatase, receptor type, f polypeptide (PTPRF), interacting protein (liprin), alpha 1
ENSMUSG00000031682.4	0.06	0	0.06	0	1700011L22Rik	chr8	protein_coding	RIKEN cDNA 1700011L22 gene
ENSMUSG00000026304.9	0	0	0	0	Rab17	chr1	protein_coding	RAB17, member RAS oncogene family
ENSMUSG00000060988.8	5.51	5.24	5.88	5.37	Galnt13	chr2	protein_coding	UDP-N-acetyl-alpha-D-galactosamine:polypeptide N-acetylgalactosaminyltransferase 13
ENSMUSG00000083856.1	0.02	0	0.02	0.4	Gm13886	chr2	processed_pseudogene	predicted gene 13886
ENSMUSG00000097645.1	0	0	0	0	Gm26863	chr15	lincRNA	predicted gene, 26863
ENSMUSG00000039662.12	16.94	19.03	18.72	18.23	Icmt	chr4	protein_coding	isoprenylcysteine carboxyl methyltransferase
ENSMUSG00000070345.3	0.2	0.3	0.17	0.1	Hsf5	chr11	protein_coding	heat shock transcription factor family member 5
ENSMUSG00000029817.9	58.37	51.39	47.65	51.17	Tra2a	chr6	protein_coding	transformer 2 alpha homolog (Drosophila)
ENSMUSG00000089907.1	0.06	0	0.04	0	Gm16169	chr17	processed_transcript	predicted gene 16169
ENSMUSG00000028692.10	177.96	261.09	168	255.31	Akr1a1	chr4	protein_coding	aldo-keto reductase family 1, member A1 (aldehyde reductase)
ENSMUSG00000097806.3	0.52	0.61	0.64	0.27	Gm6556	chr13	processed_transcript	predicted gene 6556
ENSMUSG00000040328.10	0	0	0.08	0	Olfr56	chr11	protein_coding	olfactory receptor 56
ENSMUSG00000102457.1	0.04	0.06	0.02	0	RP23-382H8.2	chr1	TEC		--
ENSMUSG00000066877.7	3.65	4.93	4.72	4.31	Nck2	chr1	protein_coding	non-catalytic region of tyrosine kinase adaptor protein 2
ENSMUSG00000025400.6	8.68	53.82	10.54	58.93	Tac2	chr10	protein_coding	tachykinin 2
ENSMUSG00000083281.1	1.23	0.08	0.83	0.22	Gm13332	chr2	processed_pseudogene	predicted gene 13332
ENSMUSG00000104226.1	0.03	0	0.05	0	RP23-404K2.2	chr1	processed_pseudogene		--
ENSMUSG00000005681.8	1.78	11.71	3.09	11.46	Apoa2	chr1	protein_coding	apolipoprotein A-II
ENSMUSG00000030209.10	2.19	1.85	2.75	2.64	Grin2b	chr6	protein_coding	glutamate receptor, ionotropic, NMDA2B (epsilon 2)
ENSMUSG00000091285.1	0.06	0	0	0	Gm17430	chr18	protein_coding	predicted gene, 17430
ENSMUSG00000058922.7	0.03	0	0	0	Gm10052	chr9	processed_pseudogene	predicted pseudogene 10052
ENSMUSG00000007613.11	5.63	5.42	4.96	4.11	Tgfbr1	chr4	protein_coding	transforming growth factor, beta receptor I
ENSMUSG00000086229.3	0.05	0	0.03	0	Gm4887	chr7	processed_pseudogene	predicted gene 4887
ENSMUSG00000026610.9	58.01	33.17	54.35	45.75	Esrrg	chr1	protein_coding	estrogen-related receptor gamma
ENSMUSG00000103078.1	0	0	0.05	0	RP24-499L10.1	chr3	processed_pseudogene		--
ENSMUSG00000036249.12	14.48	24.74	21.09	18.01	Rbm43	chr2	protein_coding	RNA binding motif protein 43
ENSMUSG00000103572.1	0.1	0.03	0.05	0	RP23-375F6.4	chr1	TEC		--
ENSMUSG00000091337.3	111.17	118.86	135.56	142.95	Eid1	chr2	protein_coding	EP300 interacting inhibitor of differentiation 1
ENSMUSG00000028212.12	2.2	2.24	2.5	1.75	Ccne2	chr4	protein_coding	cyclin E2
ENSMUSG00000049721.10	21.72	25.73	25.34	23.81	Gal3st1	chr11	protein_coding	galactose-3-O-sulfotransferase 1
ENSMUSG00000087002.1	0	0.11	0	0	Gm16277	chr19	antisense	predicted gene 16277
ENSMUSG00000098684.1	0	0.03	0.02	0.14	Gm27246	chr8	lincRNA	predicted gene 27246
ENSMUSG00000038365.7	13.62	13.3	11.84	13.46	Fbxo25	chr8	protein_coding	F-box protein 25
ENSMUSG00000085007.1	0	0	0.02	0	Gm11549	chr3	processed_transcript	predicted gene 11549
ENSMUSG00000040490.4	1.03	1.11	1.31	1.47	Lrfn2	chr17	protein_coding	leucine rich repeat and fibronectin type III domain containing 2
ENSMUSG00000052997.11	43.37	43.72	52.4	47.29	Uba2	chr7	protein_coding	ubiquitin-like modifier activating enzyme 2
ENSMUSG00000018861.4	10.53	10.89	12.37	8.57	Fdxr	chr11	protein_coding	ferredoxin reductase
ENSMUSG00000027581.12	391.08	679.28	501.91	760.06	Stmn3	chr2	protein_coding	stathmin-like 3
ENSMUSG00000024603.7	17.51	13.47	17.9	15.71	Dctn4	chr18	protein_coding	dynactin 4
ENSMUSG00000021396.4	0.05	0.13	0.05	0	Nxnl2	chr13	protein_coding	nucleoredoxin-like 2
ENSMUSG00000030739.13	168.36	129.5	179.25	117.72	Myh14	chr7	protein_coding	myosin, heavy polypeptide 14
ENSMUSG00000029823.12	140.97	119.36	134.62	126.43	Luc7l2	chr6	protein_coding	LUC7-like 2 (S. cerevisiae)
ENSMUSG00000027796.2	6.14	4.33	6.54	5.68	Smad9	chr3	protein_coding	SMAD family member 9
ENSMUSG00000028071.8	0	0	0.03	0.03	Sh2d2a	chr3	protein_coding	SH2 domain containing 2A
ENSMUSG00000022300.9	17.79	23.92	16.54	25.61	Dcaf13	chr15	protein_coding	DDB1 and CUL4 associated factor 13
ENSMUSG00000050545.8	1.58	0.87	1.69	1.04	Fam228b	chr12	protein_coding	family with sequence similarity 228, member B
ENSMUSG00000100839.1	0	0	0	0	Gm5920	chr9	processed_pseudogene	predicted gene 5920
ENSMUSG00000030769.11	2.87	3.63	1.74	3.01	Slc5a11	chr7	protein_coding	solute carrier family 5 (sodium/glucose cotransporter), member 11
ENSMUSG00000048087.5	0.21	0.11	0.09	0.12	Gm4737	chr16	protein_coding	predicted gene 4737
ENSMUSG00000018595.6	0	0	0.06	0	Glra4	chrX	protein_coding	glycine receptor, alpha 4 subunit
ENSMUSG00000059810.14	7.71	9.46	8.82	7.85	Rgs3	chr4	protein_coding	regulator of G-protein signaling 3
ENSMUSG00000020808.3	0.09	0.25	0.16	0.02	Fam64a	chr11	protein_coding	family with sequence similarity 64, member A
ENSMUSG00000098891.1	0.94	2.05	1.77	2.54	Gm27753	chr10	misc_RNA	predicted gene, 27753
ENSMUSG00000028976.6	0.77	1.11	0.45	1.15	Slc2a5	chr4	protein_coding	solute carrier family 2 (facilitated glucose transporter), member 5
ENSMUSG00000050777.7	0.06	0.38	0	0.07	Tmem37	chr1	protein_coding	transmembrane protein 37
ENSMUSG00000102659.1	0.1	0.14	0.1	0.1	RP23-184I13.3	chr1	TEC		--
ENSMUSG00000101316.1	0.03	0	0	0.09	Gm12663	chr11	processed_pseudogene	predicted gene 12663
ENSMUSG00000019785.9	3.9	4.74	4.27	6.87	Clvs2	chr10	protein_coding	clavesin 2
ENSMUSG00000002797.7	32.16	29.41	27.31	30.04	Ggct	chr6	protein_coding	gamma-glutamyl cyclotransferase
ENSMUSG00000101136.1	0	0	0.15	0	Gm8739	chr13	antisense	predicted gene 8739
ENSMUSG00000075268.2	0	0	0.05	0	Gm10819	chr19	processed_pseudogene	predicted gene 10819
ENSMUSG00000093550.3	0.27	0	0	0	Higd1c	chr15	protein_coding	HIG1 domain family, member 1C
ENSMUSG00000060126.10	259.66	374.08	225.38	323.45	Tpt1	chr14	protein_coding	tumor protein, translationally-controlled 1
ENSMUSG00000100590.1	0	0	0	0	Gm4785	chr1	processed_pseudogene	predicted gene 4785
ENSMUSG00000084951.1	0.27	0.25	0.09	0	Mipepos	chr14	antisense	mitochondrial intermediate peptidase, opposite strand
ENSMUSG00000082940.1	0	0	0.15	0	Gm14103	chr2	processed_pseudogene	predicted gene 14103
ENSMUSG00000036678.7	2.94	4.49	4.16	5.05	Aaas	chr15	protein_coding	achalasia, adrenocortical insufficiency, alacrimia
ENSMUSG00000020173.13	9.12	11.87	12.85	10.79	Cobl	chr11	protein_coding	cordon-bleu WH2 repeat
ENSMUSG00000022359.9	4.87	7.08	6.12	6.41	Wdyhv1	chr15	protein_coding	WDYHV motif containing 1
ENSMUSG00000084131.1	0.16	0.19	0.11	0.32	Rpl3-ps2	chrX	processed_pseudogene	ribosomal protein L3, pseudogene 2
ENSMUSG00000078908.5	25.79	28.19	26.65	29.84	Mon1b	chr8	protein_coding	MON1 homolog b (yeast)
ENSMUSG00000030781.9	0.05	0	0.03	0	Slc5a2	chr7	protein_coding	solute carrier family 5 (sodium/glucose cotransporter), member 2
ENSMUSG00000103244.1	0	0	0	0	RP23-213K18.2	chr8	TEC		--
ENSMUSG00000098134.1	10.14	13.26	11.36	13.85	Rnf113a2	chr12	protein_coding	ring finger protein 113A2
ENSMUSG00000098854.1	0	0	0	0	Gm5118	chr8	lincRNA	predicted gene 5118
ENSMUSG00000083520.1	0	0	0.01	0	Gm6418	chrX	processed_pseudogene	predicted gene 6418
ENSMUSG00000021846.8	9.21	8.86	8.95	7.79	Peli2	chr14	protein_coding	pellino 2
ENSMUSG00000087063.1	0.1	0	0.18	0.05	Gm15857	chr5	antisense	predicted gene 15857
ENSMUSG00000061461.8	11.99	14.16	13.5	14.36	Smim20	chr5	protein_coding	small integral membrane protein 20
ENSMUSG00000069729.9	13.33	10.01	14.06	10.34	Arid1b	chr17	protein_coding	AT rich interactive domain 1B (SWI-like)
ENSMUSG00000048521.7	0.07	0.08	0.01	0	Cxcr6	chr9	protein_coding	chemokine (C-X-C motif) receptor 6
ENSMUSG00000029387.6	6.2	6.27	5.37	7.73	Gtf2h3	chr5	protein_coding	general transcription factor IIH, polypeptide 3
ENSMUSG00000046311.9	39.63	28.06	33.8	25.07	Zfp62	chr11	protein_coding	zinc finger protein 62
ENSMUSG00000074448.2	0	0	0.01	0	Gm5615	chr9	protein_coding	predicted gene 5615
ENSMUSG00000001918.13	1.38	1.54	1.11	0.66	Slc1a5	chr7	protein_coding	solute carrier family 1 (neutral amino acid transporter), member 5
ENSMUSG00000033964.8	2.79	2.08	2.48	2.39	Zbtb41	chr1	protein_coding	zinc finger and BTB domain containing 41 homolog
ENSMUSG00000036944.5	0.06	0.08	0.13	0.1	Tmem71	chr15	protein_coding	transmembrane protein 71
ENSMUSG00000086784.1	10.44	23.16	12.4	21.96	Isoc2a	chr7	protein_coding	isochorismatase domain containing 2a
ENSMUSG00000100007.1	0	0	0	0	Gm5527	chr1	processed_pseudogene	predicted gene 5527
ENSMUSG00000033904.11	60.27	38.57	63.38	36.7	Ccp110	chr7	protein_coding	centriolar coiled coil protein 110
ENSMUSG00000019768.12	0.48	0.36	0.69	0.47	Esr1	chr10	protein_coding	estrogen receptor 1 (alpha)
ENSMUSG00000086770.1	1.07	0.58	0.65	1.37	Gm15351	chr8	antisense	predicted gene 15351
ENSMUSG00000089156.1	1.74	0	1.76	0	Gm23581	chr18	snRNA	predicted gene, 23581
ENSMUSG00000044894.10	35.96	83.43	41.22	66.53	Uqcrq	chr11	protein_coding	ubiquinol-cytochrome c reductase, complex III subunit VII
ENSMUSG00000035545.9	41.7	41.71	47.77	30.46	Leng8	chr7	protein_coding	leukocyte receptor cluster (LRC) member 8
ENSMUSG00000090861.1	0.1	0	0.1	0.15	4930570N19Rik	chr14	protein_coding		--
ENSMUSG00000103585.1	17.02	24.83	21.42	21.54	Pcdhgb4	chr18	protein_coding	protocadherin gamma subfamily B, 4
ENSMUSG00000013973.8	12.15	17.5	13.84	16.72	Dedd	chr1	protein_coding	death effector domain-containing
ENSMUSG00000056682.8	0	0	0.04	0	4930465K10Rik	chr18	pseudogene	RIKEN cDNA 4930465K10 gene
ENSMUSG00000093219.1	0.36	1	0	0.57	Mir3113	chrX	miRNA	microRNA 3113
ENSMUSG00000044576.6	4.83	4.99	6.34	3.92	Gareml	chr5	protein_coding	GRB2 associated, regulator of MAPK1-like
ENSMUSG00000036957.7	1.63	1.54	1.52	2.02	Lrfn3	chr7	protein_coding	leucine rich repeat and fibronectin type III domain containing 3
ENSMUSG00000040006.9	22.02	23.31	19.5	21.72	Ginm1	chr10	protein_coding	glycoprotein integral membrane 1
ENSMUSG00000039518.7	0	0.18	0	0.02	Cdsn	chr17	protein_coding	corneodesmosin
ENSMUSG00000047656.8	5.13	6.24	5.26	5.62	Trpt1	chr19	protein_coding	tRNA phosphotransferase 1
ENSMUSG00000042396.9	5.24	6.45	5.35	6.56	Rbm7	chr9	protein_coding	RNA binding motif protein 7
ENSMUSG00000015488.10	17.92	22.76	19.59	23.86	Cacfd1	chr2	protein_coding	calcium channel flower domain containing 1
ENSMUSG00000099045.1	1.54	1.06	1.04	1.61	Mir6374	chr6	miRNA	microRNA 6374
ENSMUSG00000003484.4	0.04	1.06	0.16	0.12	Cyp4f18	chr8	protein_coding	cytochrome P450, family 4, subfamily f, polypeptide 18
ENSMUSG00000039452.5	2.61	5.15	2.75	3.55	Snx22	chr9	protein_coding	sorting nexin 22
ENSMUSG00000074985.1	0	0	0.03	0	Olfr1452-ps1	chr19	pseudogene	olfactory receptor 1452, pseudogene 1
ENSMUSG00000006585.2	1.74	1.42	1.16	1.42	Cdt1	chr8	protein_coding	chromatin licensing and DNA replication factor 1
ENSMUSG00000064280.9	2.17	1.79	1.65	1.32	Ccdc146	chr5	protein_coding	coiled-coil domain containing 146
ENSMUSG00000062619.5	0.35	0.49	0.61	0.56	2310039H08Rik	chr17	protein_coding	RIKEN cDNA 2310039H08 gene
ENSMUSG00000056755.9	7.74	7.63	9.16	7.82	Grm7	chr6	protein_coding	glutamate receptor, metabotropic 7
ENSMUSG00000098312.1	0	0	0	0	Gm27953	chr2	misc_RNA	predicted gene, 27953
ENSMUSG00000089847.3	30.52	33.02	28.15	29.24	Timm10b	chr7	protein_coding	translocase of inner mitochondrial membrane 10B
ENSMUSG00000085565.1	0.06	0.15	0.11	0.14	Gm15721	chr5	processed_transcript	predicted gene 15721
ENSMUSG00000085167.1	0	0	0	0	Gm12063	chr11	lincRNA	predicted gene 12063
ENSMUSG00000074783.6	0.04	0	0	0	AU019990	chr2	lincRNA	expressed sequence AU019990
ENSMUSG00000070563.4	0	0	0	0	Spaca4	chr7	protein_coding	sperm acrosome associated 4
ENSMUSG00000021178.8	106.36	147.66	111.65	146.34	Psmc1	chr12	protein_coding	protease (prosome, macropain) 26S subunit, ATPase 1
ENSMUSG00000102376.1	0.01	0.09	0.05	0	RP23-307N14.2	chr2	TEC		--
ENSMUSG00000029265.4	13.15	11.67	11.2	11.88	Dr1	chr5	protein_coding	down-regulator of transcription 1
ENSMUSG00000021414.7	0.13	0.02	0.03	0.07	Fam217a	chr13	protein_coding	family with sequence similarity 217, member A
ENSMUSG00000080384.1	0	0	0	0	Gm22105	chr10	snRNA	predicted gene, 22105
ENSMUSG00000065485.1	0.85	1.56	1.71	2.66	Mir219a-2	chr2	miRNA	microRNA 219a-2
ENSMUSG00000028998.6	107.55	162.46	91.2	146.76	Tomm7	chr5	protein_coding	translocase of outer mitochondrial membrane 7 homolog (yeast)
ENSMUSG00000085851.1	0	0	0	0	4921518K17Rik	chr12	antisense	RIKEN cDNA 4921518K17 gene
ENSMUSG00000079297.4	0	0	0.02	0.03	Gm2223	chrX	processed_pseudogene	predicted pseudogene 2223
ENSMUSG00000059854.7	0.2	0.19	0.2	0.11	Hydin	chr8	protein_coding	HYDIN, axonemal central pair apparatus protein
ENSMUSG00000099250.1	0	0	0	0.57	Gm26191	chr12	misc_RNA		--
ENSMUSG00000097542.1	0	0.02	0	0	Gm26751	chr14	lincRNA	predicted gene, 26751
ENSMUSG00000020253.10	5.05	9.66	5.72	8.34	Ppm1m	chr9	protein_coding	protein phosphatase 1M
ENSMUSG00000049532.9	16.45	22.25	21.65	17.29	Sall2	chr14	protein_coding	sal-like 2 (Drosophila)
ENSMUSG00000092827.1	1.08	7.98	1.46	5.66	Mir3091	chr2	miRNA	microRNA 3091
ENSMUSG00000026726.10	0.02	0.01	0.06	0.02	Cubn	chr2	protein_coding	cubilin (intrinsic factor-cobalamin receptor)
ENSMUSG00000032023.7	0.59	0.56	0.41	0.52	4931429I11Rik	chr9	protein_coding	RIKEN cDNA 4931429I11 gene
ENSMUSG00000093348.1	1.56	2.15	1.89	3.91	Mir3101	chr7	miRNA	microRNA 3101
ENSMUSG00000028467.11	27.7	30.33	34.58	30.84	Gba2	chr4	protein_coding	glucosidase beta 2
ENSMUSG00000025995.12	23.28	21.33	23.26	25.18	Wdr75	chr1	protein_coding	WD repeat domain 75
ENSMUSG00000100927.1	0.04	0.06	0.06	0.13	Gm28536	chr1	antisense	predicted gene 28536
ENSMUSG00000026096.10	16.46	15.3	18.21	16.62	Osgepl1	chr1	protein_coding	O-sialoglycoprotein endopeptidase-like 1
ENSMUSG00000040312.10	4.73	10.63	5.12	4.28	Cchcr1	chr17	protein_coding	coiled-coil alpha-helical rod protein 1
ENSMUSG00000103828.1	0	0	0.16	0.1	RP23-137B16.3	chr11	TEC		--
ENSMUSG00000069607.4	0	0	0	0	Cd300lh	chr11	protein_coding	CD300 antigen like family member H
ENSMUSG00000083806.1	0.08	0.11	0	0	Gm12131	chr11	processed_pseudogene	predicted gene 12131
ENSMUSG00000066800.7	3.73	2.76	3	3.68	Rnasel	chr1	protein_coding	ribonuclease L (2', 5'-oligoisoadenylate synthetase-dependent)
ENSMUSG00000103000.1	0.03	0.02	0.01	0.05	RP23-381K3.4	chr4	TEC		--
ENSMUSG00000005952.11	0.03	0	0.05	0.05	Trpv1	chr11	protein_coding	transient receptor potential cation channel, subfamily V, member 1
ENSMUSG00000090305.2	0	0	0.03	0	Gm5459	chr14	processed_pseudogene	predicted gene 5459
ENSMUSG00000040717.5	0.22	0.19	0.32	0.08	Il17rd	chr14	protein_coding	interleukin 17 receptor D
ENSMUSG00000026398.10	0.22	0.35	0.28	0.31	Nr5a2	chr1	protein_coding	nuclear receptor subfamily 5, group A, member 2
ENSMUSG00000102503.1	0.23	0.03	0.04	0	RP23-388I22.1	chr1	TEC		--
ENSMUSG00000079550.5	1.12	2.37	1.26	1.54	Mpp4	chr1	protein_coding	membrane protein, palmitoylated 4 (MAGUK p55 subfamily member 4)
ENSMUSG00000100389.1	0	0	0.02	0	Rbm6-ps2	chr1	processed_pseudogene	RNA binding motif protein 6, pseudogene 2
ENSMUSG00000086021.1	0.2	1.25	0.66	1.66	Gm15767	chr6	lincRNA	predicted gene 15767
ENSMUSG00000042066.11	98.14	120.2	118.62	126.94	Tmcc2	chr1	protein_coding	transmembrane and coiled-coil domains 2
ENSMUSG00000074039.6	0.53	0.61	0.42	0.62	4930520O04Rik	chr9	processed_transcript	RIKEN cDNA 4930520O04 gene
ENSMUSG00000092482.1	0	0.03	0	0	Gm20531	chr6	processed_transcript	predicted gene 20531
ENSMUSG00000093158.1	0	0	0	0	Gm25036	chr18	miRNA	predicted gene, 25036
ENSMUSG00000032394.5	1.39	1.39	1.01	1.2	Igdcc3	chr9	protein_coding	immunoglobulin superfamily, DCC subclass, member 3
ENSMUSG00000035890.8	13.08	16.14	15.63	15.18	Rnf126	chr10	protein_coding	ring finger protein 126
ENSMUSG00000097148.2	0.06	0.15	0.1	0.18	Gm3839	chr14	protein_coding	predicted pseudogene 3839
ENSMUSG00000048232.8	5.69	5.88	7.91	5.16	Fbxo10	chr4	protein_coding	F-box protein 10
ENSMUSG00000084127.1	0	0.03	0	0	Gm13169	chr4	processed_pseudogene	predicted gene 13169
ENSMUSG00000007656.9	142.82	150.88	110.3	159.4	Arpp19	chr9	protein_coding	cAMP-regulated phosphoprotein 19
ENSMUSG00000024906.5	14.28	18.72	17.42	16.01	Mus81	chr19	protein_coding	MUS81 endonuclease homolog (yeast)
ENSMUSG00000002847.6	0.43	0.6	0.84	0.35	Pla1a	chr16	protein_coding	phospholipase A1 member A
ENSMUSG00000030029.10	28.4	36.61	32.61	27.1	Lrig1	chr6	protein_coding	leucine-rich repeats and immunoglobulin-like domains 1
ENSMUSG00000047959.3	0.07	0.06	0.14	0.09	Kcna3	chr3	protein_coding	potassium voltage-gated channel, shaker-related subfamily, member 3
ENSMUSG00000026532.7	0.03	0.03	0.01	0.02	Spta1	chr1	protein_coding	spectrin alpha, erythrocytic 1
ENSMUSG00000071748.2	1.06	0.97	1.24	1.37	Gm14698	chrX	protein_coding	predicted gene 14698
ENSMUSG00000043460.6	4.6	4.07	5.8	3.77	Elfn2	chr15	protein_coding	leucine rich repeat and fibronectin type III, extracellular 2
ENSMUSG00000022217.10	18.24	28.18	20.79	30.82	Emc9	chr14	protein_coding	ER membrane protein complex subunit 9
ENSMUSG00000089337.1	0	0	0	0	Gm24346	chr5	snoRNA	predicted gene, 24346
ENSMUSG00000033454.6	3.86	2.44	3.61	2.72	Zbtb1	chr12	protein_coding	zinc finger and BTB domain containing 1
ENSMUSG00000103784.1	0	0	0	0.07	RP23-175G2.4	chr3	TEC		--
ENSMUSG00000034416.14	1.13	0.79	0.66	1.43	Pkd1l2	chr8	protein_coding	polycystic kidney disease 1 like 2
ENSMUSG00000082004.1	0	0.14	0	0	Gm13519	chr2	processed_pseudogene	predicted gene 13519
ENSMUSG00000015750.11	6.6	7.24	7.19	7.4	Aph1a	chr3	protein_coding	anterior pharynx defective 1a homolog (C. elegans)
ENSMUSG00000082023.3	0	0.08	0	0	Gm14407	chr2	processed_pseudogene	predicted gene 14407
ENSMUSG00000027193.8	22.05	14.28	19.89	18.73	Api5	chr2	protein_coding	apoptosis inhibitor 5
ENSMUSG00000016524.8	0.19	0	0.1	0.41	Il19	chr1	protein_coding	interleukin 19
ENSMUSG00000043487.3	1.02	0.87	1.25	1.18	Acot6	chr12	protein_coding	acyl-CoA thioesterase 6
ENSMUSG00000075335.3	0.01	0	0	0	4930588K23Rik	chr16	antisense	RIKEN cDNA 4930588K23 gene
ENSMUSG00000082277.1	0	0.07	0	0	Gm15807	chr16	processed_pseudogene	predicted gene 15807
ENSMUSG00000033491.9	0.91	1.12	1.28	1.05	Prss35	chr9	protein_coding	protease, serine 35
ENSMUSG00000093624.1	0	0	0.19	0	Mipep-ps	chr2	processed_pseudogene	mitochondrial intermediate peptidase, pseudogene
ENSMUSG00000075289.4	6.48	5.4	5.84	4.32	Carns1	chr19	protein_coding	carnosine synthase 1
ENSMUSG00000045464.5	1.03	1.62	0.65	1.46	2810002D19Rik	chr2	processed_transcript	RIKEN cDNA 2810002D19 gene
ENSMUSG00000023022.9	6.64	6.87	6.58	4.16	Lima1	chr15	protein_coding	LIM domain and actin binding 1
ENSMUSG00000091897.1	0	0.03	0	0	Gm17019	chr5	protein_coding	predicted gene 17019
ENSMUSG00000028175.11	0	0.21	0.05	0.08	Depdc1a	chr3	protein_coding	DEP domain containing 1a
ENSMUSG00000035597.14	28.13	22.09	25.58	18.52	Prpf39	chr12	protein_coding	PRP39 pre-mRNA processing factor 39 homolog (yeast)
ENSMUSG00000020400.13	136.87	135.28	154.94	126.61	Tnip1	chr11	protein_coding	TNFAIP3 interacting protein 1
ENSMUSG00000023852.9	8.24	5.05	7.6	4.79	Chd1	chr17	protein_coding	chromodomain helicase DNA binding protein 1
ENSMUSG00000024292.10	1.92	3.51	2.35	3.53	Cyp4f14	chr17	protein_coding	cytochrome P450, family 4, subfamily f, polypeptide 14
ENSMUSG00000021999.8	0.06	0.03	0	0	Cpb2	chr14	protein_coding	carboxypeptidase B2 (plasma)
ENSMUSG00000071052.3	0	0	0	0.05	Rpl7a-ps5	chr17	protein_coding	ribosomal protein L7A, pseudogene 5
ENSMUSG00000103629.1	0.09	0	0	0	RP23-5K7.1	chr1	processed_pseudogene		--
ENSMUSG00000030747.4	4.96	4.28	6.16	4.15	Dgat2	chr7	protein_coding	diacylglycerol O-acyltransferase 2
ENSMUSG00000021243.10	13.56	24.43	13.81	24.24	Fcf1	chr12	protein_coding	FCF1 small subunit (SSU) processome component homolog (S. cerevisiae)
ENSMUSG00000024785.6	7.94	10.21	8.62	9.95	Rcl1	chr19	protein_coding	RNA terminal phosphate cyclase-like 1
ENSMUSG00000087142.3	1.47	1.05	0.51	0.52	Gm12454	chr4	antisense	predicted gene 12454
ENSMUSG00000081939.1	0	0	0	0	Gm15399	chr3	processed_pseudogene	predicted gene 15399
ENSMUSG00000073795.6	0.21	0.47	0.19	0.2	6430531B16Rik	chr7	protein_coding	RIKEN cDNA 6430531B16 gene
ENSMUSG00000097369.1	0	0	0.02	0	Gm26545	chr12	lincRNA	predicted gene, 26545
ENSMUSG00000100297.1	0	0	0	0	1700044K03Rik	chr18	lincRNA	RIKEN cDNA 1700044K03 gene
ENSMUSG00000023806.9	0.39	0.19	0.45	0.21	Rsph3b	chr17	protein_coding	radial spoke 3B homolog (Chlamydomonas)
ENSMUSG00000082474.3	0	0	0	0	Gm8213	chr6	processed_pseudogene	predicted pseudogene 8213
ENSMUSG00000001663.6	2.67	10.39	6.45	9.86	Gstt1	chr10	protein_coding	glutathione S-transferase, theta 1
ENSMUSG00000103747.1	0.03	0.01	0	0	RP23-412L18.3	chr2	TEC		--
ENSMUSG00000054027.7	5.32	5.92	6.85	6.86	Nt5dc3	chr10	protein_coding	5'-nucleotidase domain containing 3
ENSMUSG00000102832.1	0	0	0	0	RP24-374C7.2	chr12	processed_pseudogene		--
ENSMUSG00000002550.12	7.26	9.16	8.6	9.33	Uck1	chr2	protein_coding	uridine-cytidine kinase 1
ENSMUSG00000031479.8	17.69	21.2	17.26	21.14	Vps36	chr8	protein_coding	vacuolar protein sorting 36 (yeast)
ENSMUSG00000104011.1	0.71	0.28	0.56	0.64	RP24-272N10.3	chr1	lincRNA		--
ENSMUSG00000092258.1	0	0.05	0.15	0.12	Gm20444	chr9	processed_transcript	predicted gene 20444
ENSMUSG00000084756.1	0	0	0.01	0.02	Gm13881	chr2	lincRNA	predicted gene 13881
ENSMUSG00000038216.7	0	0	0	0	Pnmt	chr11	protein_coding	phenylethanolamine-N-methyltransferase
ENSMUSG00000045092.7	38.12	37.75	43.07	42.8	S1pr1	chr3	protein_coding	sphingosine-1-phosphate receptor 1
ENSMUSG00000097939.1	0	0	0.06	0	Gm8601	chr10	processed_pseudogene	predicted gene 8601
ENSMUSG00000025909.12	4.48	3.95	6.03	5.22	Sntg1	chr1	protein_coding	syntrophin, gamma 1
ENSMUSG00000085447.1	0	0	0.19	0	9530026F06Rik	chr1	lincRNA	RIKEN cDNA 9530026F06 gene
ENSMUSG00000084022.1	0	0	0	0	Gm16459	chrX	processed_pseudogene	predicted gene 16459
ENSMUSG00000089924.1	0.02	0	0	0	Gm15689	chr3	antisense	predicted gene 15689
ENSMUSG00000093954.4	0.57	0.2	0.86	0.67	Gm28049	chr14	protein_coding		--
ENSMUSG00000044934.8	9.09	6.7	8.35	7.5	Zfp367	chr13	protein_coding	zinc finger protein 367
ENSMUSG00000062825.11	350.52	647	402.12	568.34	Actg1	chr11	protein_coding	actin, gamma, cytoplasmic 1
ENSMUSG00000084350.1	0.02	0	0	0	Znf41-ps	chr4	unprocessed_pseudogene	ZNF41, pseudogene
ENSMUSG00000025329.3	0.02	0.05	0.02	0.01	Padi1	chr4	protein_coding	peptidyl arginine deiminase, type I
ENSMUSG00000094856.1	0.27	0.04	0.19	0.13	Gm21962	chr3	protein_coding	predicted gene, 21962
ENSMUSG00000098457.1	0.46	0.32	1.16	0	Mir8097	chr15	miRNA	microRNA 8097
ENSMUSG00000039660.12	31.42	38.78	32.88	44.09	D2Wsu81e	chr2	protein_coding	DNA segment, Chr 2, Wayne State University 81, expressed
ENSMUSG00000083870.1	0	0	0	0	Gm11761	chr11	processed_pseudogene	predicted gene 11761
ENSMUSG00000069793.7	0.74	0.69	0.35	0.26	Slfn9	chr11	protein_coding	schlafen 9
ENSMUSG00000025867.8	46.23	45.28	48.24	52.98	Cplx2	chr13	protein_coding	complexin 2
ENSMUSG00000007646.9	2.63	4.72	4.57	4.67	Rad51c	chr11	protein_coding	RAD51 homolog C
ENSMUSG00000038522.6	0.39	0.37	0.33	0.71	AI317395	chr10	protein_coding	expressed sequence AI317395
ENSMUSG00000062184.7	22.31	19.08	22.02	26.48	Hs6st2	chrX	protein_coding	heparan sulfate 6-O-sulfotransferase 2
ENSMUSG00000028580.11	34.22	29.79	37.14	31.9	Pum1	chr4	protein_coding	pumilio RNA-binding family member 1
ENSMUSG00000053375.7	0	0.11	0.11	0	Atp6v1e2	chr17	protein_coding	ATPase, H+ transporting, lysosomal V1 subunit E2
ENSMUSG00000103881.1	0.01	0	0	0	RP24-257J5.2	chr3	TEC		--
ENSMUSG00000020515.9	38.73	47.46	41.8	41.88	Cnot8	chr11	protein_coding	CCR4-NOT transcription complex, subunit 8
ENSMUSG00000032741.8	4.96	6.96	5.87	5.36	Tpcn1	chr5	protein_coding	two pore channel 1
ENSMUSG00000026547.11	9.72	31.96	13.7	7.28	Tagln2	chr1	protein_coding	transgelin 2
ENSMUSG00000079489.2	0.02	0.16	0.27	0.07	C030013D06Rik	chr14	sense_intronic	RIKEN cDNA C030013D06 gene
ENSMUSG00000087436.1	0	0	0	0.06	Gm16156	chr8	antisense	predicted gene 16156
ENSMUSG00000103627.1	32.38	23.98	33.68	25.42	IFFO1	chr6	protein_coding		--
ENSMUSG00000072844.6	2.93	5.06	2.42	2.37	G530011O06Rik	chrX	processed_transcript	RIKEN cDNA G530011O06 gene
ENSMUSG00000027804.9	64.12	67.22	55.96	79.78	Ppid	chr3	protein_coding	peptidylprolyl isomerase D (cyclophilin D)
ENSMUSG00000028268.10	13.03	25.22	11.37	11.72	Gbp3	chr3	protein_coding	guanylate binding protein 3
ENSMUSG00000046413.8	0.1	0.47	0.19	0.36	Irx3os	chr8	lincRNA	iroquois homeobox 3, opposite strand
ENSMUSG00000049897.10	0.06	0.05	0.05	0.08	Stkld1	chr2	protein_coding	serine/threonine kinase-like domain containing 1
ENSMUSG00000027840.4	0.03	0.11	0.15	0.06	Wnt2b	chr3	protein_coding	wingless-type MMTV integration site family, member 2B
ENSMUSG00000046822.8	11.14	11.15	12.53	10.77	Slc39a3	chr10	protein_coding	solute carrier family 39 (zinc transporter), member 3
ENSMUSG00000081514.1	0.03	0.04	0	0.05	Gm14673	chrX	processed_pseudogene	predicted gene 14673
ENSMUSG00000002963.12	24.44	29.55	29.92	31.94	Pnkp	chr7	protein_coding	polynucleotide kinase 3'- phosphatase
ENSMUSG00000084240.1	0	0	0	0.03	Gm15383	chr15	processed_pseudogene	predicted gene 15383
ENSMUSG00000097372.1	0.01	0	0.08	0.02	Gm26876	chr10	lincRNA	predicted gene, 26876
ENSMUSG00000030269.10	20.56	21.68	17.86	17.64	Mtmr14	chr6	protein_coding	myotubularin related protein 14
ENSMUSG00000085068.1	0	0.21	0.08	0	Gm15895	chr8	antisense	predicted gene 15895
ENSMUSG00000036560.10	4.25	11.66	5.21	5.68	Lgi4	chr7	protein_coding	leucine-rich repeat LGI family, member 4
ENSMUSG00000020745.11	158.94	116.53	173.22	127.31	Pafah1b1	chr11	protein_coding	platelet-activating factor acetylhydrolase, isoform 1b, subunit 1
ENSMUSG00000039218.12	75.96	64.5	80.68	55.68	Srrm2	chr17	protein_coding	serine/arginine repetitive matrix 2
ENSMUSG00000104482.1	0	0	0	0.19	RP23-15D21.1	chr1	lincRNA		--
ENSMUSG00000032346.7	0.04	0	0	0	Ooep	chr9	protein_coding	oocyte expressed protein
ENSMUSG00000065551.1	0	0	0	0	Mir210	chr7	miRNA	microRNA 210
ENSMUSG00000104168.1	0.49	0.34	0.15	0.51	RP23-410B24.2	chr8	antisense		--
ENSMUSG00000020544.10	7.12	8.76	10.98	11.04	Cox11	chr11	protein_coding	cytochrome c oxidase assembly protein 11
ENSMUSG00000085546.1	0	0	0	0	Gm14252	chr2	antisense	predicted gene 14252
ENSMUSG00000038451.9	2.21	7.7	2.79	4.8	Spsb2	chr6	protein_coding	splA/ryanodine receptor domain and SOCS box containing 2
ENSMUSG00000090500.1	0.05	0	0	0	Gm17057	chr15	antisense	predicted gene 17057
ENSMUSG00000034648.8	42.99	26.38	38.87	36.61	Lrrn1	chr6	protein_coding	leucine rich repeat protein 1, neuronal
ENSMUSG00000022124.10	41.91	35.94	41.89	41.48	Fbxl3	chr14	protein_coding	F-box and leucine-rich repeat protein 3
ENSMUSG00000019230.10	0.32	0.38	0.29	0.33	Lhx9	chr1	protein_coding	LIM homeobox protein 9
ENSMUSG00000051065.8	4.12	5.01	5.59	5.59	Mb21d2	chr16	protein_coding	Mab-21 domain containing 2
ENSMUSG00000006369.10	3.71	4.68	6.07	3.41	Fbln1	chr15	protein_coding	fibulin 1
ENSMUSG00000030786.14	17.05	30.06	12.68	14.16	Itgam	chr7	protein_coding	integrin alpha M
ENSMUSG00000099644.1	0	0	0	0.08	Gm28626	chr1	antisense	predicted gene 28626
ENSMUSG00000067825.7	6.55	5.02	8.18	6.19	Pex26	chr6	protein_coding	peroxisomal biogenesis factor 26
ENSMUSG00000047250.9	1.6	2.7	1.88	2.24	Ptgs1	chr2	protein_coding	prostaglandin-endoperoxide synthase 1
ENSMUSG00000089709.1	0	0	0	0	Gm16262	chr9	antisense	predicted gene 16262
ENSMUSG00000021364.11	5.62	4.1	7.16	5.41	Elovl2	chr13	protein_coding	elongation of very long chain fatty acids (FEN1/Elo2, SUR4/Elo3, yeast)-like 2
ENSMUSG00000038204.9	0.13	0.16	0.14	0	Asb10	chr5	protein_coding	ankyrin repeat and SOCS box-containing 10
ENSMUSG00000057572.11	13.06	22.96	14.35	21.26	Zbtb8os	chr4	protein_coding	zinc finger and BTB domain containing 8 opposite strand
ENSMUSG00000031527.6	2.89	2.05	2.78	2.19	Eri1	chr8	protein_coding	exoribonuclease 1
ENSMUSG00000029422.10	337.96	320.51	284.56	315.01	Rsrc2	chr5	protein_coding	arginine/serine-rich coiled-coil 2
ENSMUSG00000044847.9	5.36	4.21	6.42	6.1	Lsm11	chr11	protein_coding	U7 snRNP-specific Sm-like protein LSM11
ENSMUSG00000093140.1	0	0.47	0	0	Mir28b	chr8	miRNA	microRNA 28b
ENSMUSG00000048281.8	5.23	6.13	6.46	7.51	Dleu7	chr14	protein_coding	deleted in lymphocytic leukemia, 7
ENSMUSG00000099081.1	1.55	1.5	2.19	0.97	Gm27624	chr11	misc_RNA	predicted gene, 27624
ENSMUSG00000091542.1	0.38	0.11	0.41	0.32	Gm17167	chr4	processed_transcript	predicted gene 17167
ENSMUSG00000027636.7	0	0.05	0.09	0.08	Sla2	chr2	protein_coding	Src-like-adaptor 2
ENSMUSG00000026923.11	0.91	1.09	1.29	0.49	Notch1	chr2	protein_coding	notch 1
ENSMUSG00000041920.10	5.15	4.49	4.62	3.84	Slc16a6	chr11	protein_coding	solute carrier family 16 (monocarboxylic acid transporters), member 6
ENSMUSG00000000682.7	1.06	9.67	0.91	1.41	Cd52	chr4	protein_coding	CD52 antigen
ENSMUSG00000029477.10	4.21	3.78	1.7	4.14	Morn3	chr5	protein_coding	MORN repeat containing 3
ENSMUSG00000026812.12	24.01	22.2	29.61	18.33	Tsc1	chr2	protein_coding	tuberous sclerosis 1
ENSMUSG00000091705.4	0.41	0.61	0.46	0.41	H2-Q2	chr17	protein_coding	histocompatibility 2, Q region locus 2
ENSMUSG00000020230.10	46.65	58.01	51.99	61.41	Prmt2	chr10	protein_coding	protein arginine N-methyltransferase 2
ENSMUSG00000044700.11	9.05	9.92	9.4	9.94	Tmem201	chr4	protein_coding	transmembrane protein 201
ENSMUSG00000014498.5	7.2	4.44	9.33	4.8	Ankrd52	chr10	protein_coding	ankyrin repeat domain 52
ENSMUSG00000089997.1	1.52	1.95	1.22	1.19	1810020O05Rik	chr6	lincRNA	Riken cDNA 1810020O05 gene
ENSMUSG00000031840.8	706.96	1074.89	863.17	1150.6	Rab3a	chr8	protein_coding	RAB3A, member RAS oncogene family
ENSMUSG00000007783.9	7.01	9.21	6.27	8.17	Cpt1c	chr7	protein_coding	carnitine palmitoyltransferase 1c
ENSMUSG00000098111.1	0	0	0	0	Gm4654	chr14	processed_pseudogene	predicted gene 4654
ENSMUSG00000024107.6	0.04	0	0	0	Lhcgr	chr17	protein_coding	luteinizing hormone/choriogonadotropin receptor
ENSMUSG00000057163.3	0	0	0	0.05	Prss2	chr6	protein_coding	protease, serine 2
ENSMUSG00000013076.11	9.91	11.1	9.48	7.51	Amotl1	chr9	protein_coding	angiomotin-like 1
ENSMUSG00000029311.12	32.66	29.2	31.61	28.94	Hsd17b11	chr5	protein_coding	hydroxysteroid (17-beta) dehydrogenase 11
ENSMUSG00000043993.6	0.74	1.86	1.5	1.38	2900052L18Rik	chr11	processed_transcript	RIKEN cDNA 2900052L18 gene
ENSMUSG00000011831.12	35.28	24.56	31.54	23.25	Evi5	chr5	protein_coding	ecotropic viral integration site 5
ENSMUSG00000104114.1	0.17	0.03	0.13	0.04	RP23-102K8.1	chr1	TEC		--
ENSMUSG00000057899.6	0	0.02	0.06	0	Gpr111	chr17	protein_coding		--
ENSMUSG00000032194.8	2.69	3.1	2.28	2.11	Kank2	chr9	protein_coding	KN motif and ankyrin repeat domains 2
ENSMUSG00000030002.11	10.11	9.87	10.08	8.21	Dusp11	chr6	protein_coding	dual specificity phosphatase 11 (RNA/RNP complex 1-interacting)
ENSMUSG00000045466.14	5.86	9.9	7.59	7.6	Zfp956	chr6	protein_coding	zinc finger protein 956
ENSMUSG00000019178.13	1.22	1.88	1.25	1.56	Styxl1	chr5	protein_coding	serine/threonine/tyrosine interacting-like 1
ENSMUSG00000070868.7	0	0	0.03	0.02	Skint3	chr4	protein_coding	selection and upkeep of intraepithelial T cells 3
ENSMUSG00000026039.9	0.42	0.39	0.38	0.5	Sgol2	chr1	protein_coding		--
ENSMUSG00000083289.1	0	0	0.07	0	Gm8812	chr1	processed_pseudogene	predicted gene 8812
ENSMUSG00000104108.1	0	0	0	0	RP23-438M14.4	chr3	antisense		--
ENSMUSG00000050087.3	0.19	0	0.3	0	Cby3	chr11	protein_coding	chibby homolog 3 (Drosophila)
ENSMUSG00000030579.9	4.56	30.37	2.9	5.88	Tyrobp	chr7	protein_coding	TYRO protein tyrosine kinase binding protein
ENSMUSG00000084755.1	0	0.14	0	0	Gm16276	chr17	processed_pseudogene	predicted gene 16276
ENSMUSG00000046957.4	0	0	0.02	0	Spz1	chr13	protein_coding	spermatogenic leucine zipper 1
ENSMUSG00000087131.3	0	0	0.01	0	Gm16152	chr1	antisense	predicted gene 16152
ENSMUSG00000095253.1	1.49	1.31	1.56	1.2	Zfp799	chr17	protein_coding	zinc finger protein 799
ENSMUSG00000044857.7	7.26	10.79	8.33	8.64	Lemd2	chr17	protein_coding	LEM domain containing 2
ENSMUSG00000002329.6	21.22	26.11	19.83	24.29	Mdp1	chr14	protein_coding	magnesium-dependent phosphatase 1
ENSMUSG00000026798.6	3.67	5.06	3.54	5.05	Coq4	chr2	protein_coding	coenzyme Q4 homolog (yeast)
ENSMUSG00000046500.7	0.24	0.28	0.43	0.65	Fam19a4	chr6	protein_coding	family with sequence similarity 19, member A4
ENSMUSG00000036452.13	6.61	5.69	7.38	6.73	Arhgap26	chr18	protein_coding	Rho GTPase activating protein 26
ENSMUSG00000092183.1	0	0	0.16	0.1	4930515G01Rik	chr5	antisense	RIKEN cDNA 4930515G01 gene
ENSMUSG00000014633.11	21.83	32.87	31.68	37.9	Cmc2	chr8	protein_coding	COX assembly mitochondrial protein 2
ENSMUSG00000024575.11	0.08	0.02	0.06	0.09	Pde6a	chr18	protein_coding	phosphodiesterase 6A, cGMP-specific, rod, alpha
ENSMUSG00000022554.6	0.61	1.08	1.06	0.88	Hgh1	chr15	protein_coding	HGH1 homolog
ENSMUSG00000062209.11	4.05	2.44	4.18	2.7	Erbb4	chr1	protein_coding	v-erb-a erythroblastic leukemia viral oncogene homolog 4 (avian)
ENSMUSG00000028098.9	30.75	26.55	32.42	37.15	Rnf115	chr3	protein_coding	ring finger protein 115
ENSMUSG00000100033.1	0	0.1	0.03	0.02	Gm8337	chr1	processed_pseudogene	predicted gene 8337
ENSMUSG00000097405.1	0	0	0	0.03	D630044L22Rik	chr17	protein_coding	RIKEN cDNA gene D630044L22 gene
ENSMUSG00000030327.6	48.53	48.85	56.7	62.29	Necap1	chr6	protein_coding	NECAP endocytosis associated 1
ENSMUSG00000020902.8	2.54	2.4	3.06	2.48	Ntn1	chr11	protein_coding	netrin 1
ENSMUSG00000075700.9	162.91	118.99	138.17	140.76	Selt	chr3	protein_coding	selenoprotein T
ENSMUSG00000086213.1	0.07	0.14	0.23	0.43	A330040F15Rik	chr19	processed_transcript	RIKEN cDNA A330040F15 gene
ENSMUSG00000078921.3	0.01	0	0	0	Tgtp2	chr11	protein_coding	T cell specific GTPase 2
ENSMUSG00000078554.2	0	0.24	0.09	0	Fam229a	chr4	protein_coding	family with sequence similarity 229, member A
ENSMUSG00000040875.8	8.15	6.61	8.24	7.52	Osbpl10	chr9	protein_coding	oxysterol binding protein-like 10
ENSMUSG00000035184.11	1.93	2.37	2.21	2.54	Fam124a	chr14	protein_coding	family with sequence similarity 124, member A
ENSMUSG00000028553.8	0.43	0.54	0.63	0.4	Angptl3	chr4	protein_coding	angiopoietin-like 3
ENSMUSG00000039904.8	65.09	61.48	64.57	69.18	Gpr37	chr6	protein_coding	G protein-coupled receptor 37
ENSMUSG00000040034.11	2.39	1.84	1.41	3.48	Nup43	chr10	protein_coding	nucleoporin 43
ENSMUSG00000039985.10	2.2	1.49	1.93	1.73	Fam60a	chr6	protein_coding	family with sequence similarity 60, member A
ENSMUSG00000097102.1	0.62	1.35	0.76	1.18	2310069G16Rik	chr15	lincRNA	RIKEN cDNA 2310069G16 gene
ENSMUSG00000099564.1	0.16	0	0.53	0	Gm28729	chr9	lincRNA	predicted gene 28729
ENSMUSG00000031824.10	82.14	77.48	93.9	78.09	6430548M08Rik	chr8	protein_coding	RIKEN cDNA 6430548M08 gene
ENSMUSG00000014763.7	13.84	11.41	13.69	11.96	Fam120b	chr17	protein_coding	family with sequence similarity 120, member B
ENSMUSG00000031845.11	0.2	0.24	0.21	0.02	Bco1	chr8	protein_coding	beta-carotene oxygenase 1
ENSMUSG00000036647.3	0	0	0	0	Olfr6	chr7	protein_coding	olfactory receptor 6
ENSMUSG00000095839.1	0	0	0	0	Olfr965	chr9	protein_coding	olfactory receptor 965
ENSMUSG00000032120.10	8.26	8.46	10.76	7.93	C2cd2l	chr9	protein_coding	C2 calcium-dependent domain containing 2-like
ENSMUSG00000011148.9	66.27	76.38	68.73	74.43	Adssl1	chr12	protein_coding	adenylosuccinate synthetase like 1
ENSMUSG00000083434.1	0	0	0.11	0	Gm12760	chr7	processed_pseudogene	predicted gene 12760
ENSMUSG00000051256.9	3.97	6.03	5.88	7.99	Jagn1	chr6	protein_coding	jagunal homolog 1 (Drosophila)
ENSMUSG00000027811.9	1.1	0.79	0.86	1.44	4930579G24Rik	chr3	protein_coding	RIKEN cDNA 4930579G24 gene
ENSMUSG00000033793.8	71.82	87.82	83.88	101.63	Atp6v1h	chr1	protein_coding	ATPase, H+ transporting, lysosomal V1 subunit H
ENSMUSG00000055239.8	26.4	30.18	28.58	29.3	Kcmf1	chr6	protein_coding	potassium channel modulatory factor 1
ENSMUSG00000103929.1	0	0	0.06	0	RP23-121N19.2	chr3	antisense		--
ENSMUSG00000097756.1	0.23	0.17	0.55	0.71	A730056A06Rik	chr7	lincRNA	RIKEN cDNA A730056A06 gene
ENSMUSG00000028182.10	0.97	0.34	0.92	0.52	Lrriq3	chr3	protein_coding	leucine-rich repeats and IQ motif containing 3
ENSMUSG00000082111.1	0	0	0	0	Gm12479	chr4	processed_pseudogene	predicted gene 12479
ENSMUSG00000055553.12	35.62	69.76	42.68	59.87	Kxd1	chr8	protein_coding	KxDL motif containing 1
ENSMUSG00000076497.1	0	0	0	0	Trbj2-7	chr6	TR_J_gene	T cell receptor beta joining 2-7
ENSMUSG00000027865.6	11.33	10.87	11.16	13.78	Gdap2	chr3	protein_coding	ganglioside-induced differentiation-associated-protein 2
ENSMUSG00000024913.12	1.91	2.02	1.82	1.58	Lrp5	chr19	protein_coding	low density lipoprotein receptor-related protein 5
ENSMUSG00000071679.4	0.41	0.33	0.65	0.88	Zcchc16	chrX	protein_coding	zinc finger, CCHC domain containing 16
ENSMUSG00000090691.3	0.16	0.02	0.05	0.1	Gm3667	chr14	protein_coding	predicted gene 3667
ENSMUSG00000081692.1	0	0.18	0	0	Gm15971	chr16	processed_pseudogene	predicted gene 15971
ENSMUSG00000016255.5	0	0	0.02	0	Tubb1	chr2	protein_coding	tubulin, beta 1 class VI
ENSMUSG00000019900.13	0.01	0	0.08	0	Rfx6	chr10	protein_coding	regulatory factor X, 6
ENSMUSG00000029304.10	422.05	686.12	450.86	632.84	Spp1	chr5	protein_coding	secreted phosphoprotein 1
ENSMUSG00000026854.12	7.84	8.59	9.65	8.59	Usp20	chr2	protein_coding	ubiquitin specific peptidase 20
ENSMUSG00000050473.4	5.92	4.87	5.93	8.33	Slc35d3	chr10	protein_coding	solute carrier family 35, member D3
ENSMUSG00000057577.2	0	0	0	0	Gm10025	chr5	pseudogene	predicted gene 10025
ENSMUSG00000000125.5	2.65	2.78	2.4	3.09	Wnt3	chr11	protein_coding	wingless-type MMTV integration site family, member 3
ENSMUSG00000037428.10	222.97	269.5	222.61	264.1	Vgf	chr5	protein_coding	VGF nerve growth factor inducible
ENSMUSG00000020780.11	87.92	85.08	91.03	82.22	Srp68	chr11	protein_coding	signal recognition particle 68
ENSMUSG00000036112.10	187.25	167.73	175.67	182.61	Metap2	chr10	protein_coding	methionine aminopeptidase 2
ENSMUSG00000058838.9	0	0.16	0	0	Rps27a-ps2	chr9	processed_pseudogene	ribosomal protein S27A, pseudogene 2
ENSMUSG00000085425.1	0.04	0.05	0.21	0.11	Gm15648	chr16	antisense	predicted gene 15648
ENSMUSG00000033595.6	34.42	36.17	38.94	38.06	Lgi3	chr14	protein_coding	leucine-rich repeat LGI family, member 3
ENSMUSG00000102939.1	0	0.08	0.04	0	RP23-16D16.12	chr9	TEC		--
ENSMUSG00000097168.1	0	0	0.01	0	C230088H06Rik	chr4	lincRNA	RIKEN cDNA C230088H06 gene
ENSMUSG00000024791.6	0	0.11	0.23	0	Cdca5	chr19	protein_coding	cell division cycle associated 5
ENSMUSG00000025793.11	85.73	85.82	95.79	88.53	Hgs	chr11	protein_coding	HGF-regulated tyrosine kinase substrate
ENSMUSG00000020321.11	473.38	613.96	600.11	701.27	Mdh1	chr11	protein_coding	malate dehydrogenase 1, NAD (soluble)
ENSMUSG00000099662.1	0	0	0	0	Ppp1r2-ps2	chr6	processed_pseudogene	protein phosphatase 1, regulatory (inhibitor) subunit 2, pseudogene 2
ENSMUSG00000089902.1	0.86	0.79	0.98	1.17	Gm13625	chr2	processed_transcript	predicted gene 13625
ENSMUSG00000030713.5	0.05	0.09	0.03	0	Klk7	chr7	protein_coding	kallikrein related-peptidase 7 (chymotryptic, stratum corneum)
ENSMUSG00000066224.9	0.19	0	0	0.29	Arid3c	chr4	protein_coding	AT rich interactive domain 3C (BRIGHT-like)
ENSMUSG00000027199.10	60.02	56.23	61.15	65.36	Gatm	chr2	protein_coding	glycine amidinotransferase (L-arginine:glycine amidinotransferase)
ENSMUSG00000029368.9	0.03	0.11	0.03	0	Alb	chr5	protein_coding	albumin
ENSMUSG00000022948.10	2.27	3.18	2.55	3.06	Setd4	chr16	protein_coding	SET domain containing 4
ENSMUSG00000079020.5	16.88	13.3	17.85	14.95	Slc45a4	chr15	protein_coding	solute carrier family 45, member 4
ENSMUSG00000038122.8	2.16	1.13	2.11	1.58	Tbc1d32	chr10	protein_coding	TBC1 domain family, member 32
ENSMUSG00000026627.7	4.44	4.4	4.18	4.14	Tmem206	chr1	protein_coding	transmembrane protein 206
ENSMUSG00000044308.13	61.24	42.98	59.12	56.23	Ubr3	chr2	protein_coding	ubiquitin protein ligase E3 component n-recognin 3
ENSMUSG00000033475.11	107.87	158.25	108.61	159	Tomm6	chr17	protein_coding	translocase of outer mitochondrial membrane 6 homolog (yeast)
ENSMUSG00000022827.10	3.48	3.49	3.54	4.3	Rabl3	chr16	protein_coding	RAB, member RAS oncogene family-like 3
ENSMUSG00000048874.11	37.36	28.4	32.24	28.95	Phf3	chr1	protein_coding	PHD finger protein 3
ENSMUSG00000083563.1	6.56	0.39	0.23	0.59	Gm13340	chr2	unprocessed_pseudogene	predicted gene 13340
ENSMUSG00000102117.1	0.03	0	0	0	Rpsa-ps1	chr1	processed_pseudogene	ribosomal protein SA, pseudogene 1
ENSMUSG00000031787.7	8.68	11.44	9.96	11.54	Katnb1	chr8	protein_coding	katanin p80 (WD40-containing) subunit B 1
ENSMUSG00000037243.13	13.5	14.83	13.43	12.1	Zfp692	chr11	protein_coding	zinc finger protein 692
ENSMUSG00000093206.1	6.02	2.5	6.7	4.73	Gm22413	chrX	miRNA	predicted gene, 22413
ENSMUSG00000019082.13	31.32	40.37	32.45	45.97	Slc25a22	chr7	protein_coding	solute carrier family 25 (mitochondrial carrier, glutamate), member 22
ENSMUSG00000093843.1	0	0	0	0	Gm25939	chr1	snRNA	predicted gene, 25939
ENSMUSG00000102960.1	0.16	0.21	0.11	0.08	RP24-444I15.4	chr1	TEC		--
ENSMUSG00000045975.7	5.56	4.53	5.76	4.15	C2cd2	chr16	protein_coding	C2 calcium-dependent domain containing 2
ENSMUSG00000038187.10	40.03	35.13	40.22	46.54	Btbd10	chr7	protein_coding	BTB (POZ) domain containing 10
ENSMUSG00000083827.1	0.33	1.25	0.14	0.37	Gm15712	chr16	processed_pseudogene	predicted gene 15712
ENSMUSG00000083701.3	0	0	0	0	Gm4912	chrX	unprocessed_pseudogene	predicted pseudogene 4912
ENSMUSG00000056605.6	0	0	0	0	Krt72	chr15	protein_coding	keratin 72
ENSMUSG00000101188.1	0	0	0.02	0	Eif4a-ps4	chr1	processed_pseudogene	eukaryotic translation initiation factor 4A, pseudogene 4
ENSMUSG00000031554.13	0.15	1.6	0.42	0.43	Adam5	chr8	protein_coding	a disintegrin and metallopeptidase domain 5
ENSMUSG00000070999.2	0	0.1	0	0	Ccin	chr4	protein_coding	calicin
ENSMUSG00000104491.1	0	0.15	0	0	RP23-290N20.1	chr3	processed_pseudogene		--
ENSMUSG00000100493.1	2.02	1.95	2.28	1.34	Gm29294	chr4	lincRNA	predicted gene 29294
ENSMUSG00000034837.8	0.04	0	0.09	0	Gnat1	chr9	protein_coding	guanine nucleotide binding protein, alpha transducing 1
ENSMUSG00000021799.4	0.05	0.05	0.03	0.11	Opn4	chr14	protein_coding	opsin 4 (melanopsin)
ENSMUSG00000036568.6	4.13	3.5	4.81	3.17	Gltscr1l	chr17	protein_coding	GLTSCR1-like
ENSMUSG00000050822.7	7.04	7.99	7.84	9.37	Slc29a4	chr5	protein_coding	solute carrier family 29 (nucleoside transporters), member 4
ENSMUSG00000070547.4	0	0	0	0	Mrgprb1	chr7	protein_coding	MAS-related GPR, member B1
ENSMUSG00000097082.1	0	0	0	0	4933440J02Rik	chr10	lincRNA	RIKEN cDNA 4933440J02 gene
ENSMUSG00000021578.12	26.81	29.31	28.17	30.88	Ccdc127	chr13	protein_coding	coiled-coil domain containing 127
ENSMUSG00000087029.1	0.15	0	0.08	0.06	Gm14133	chr2	lincRNA	predicted gene 14133
ENSMUSG00000028080.11	2.79	2.12	3.39	2.78	Lrba	chr3	protein_coding	LPS-responsive beige-like anchor
ENSMUSG00000042567.15	0.05	0	0.14	0.11	Nek10	chr14	protein_coding	NIMA (never in mitosis gene a)- related kinase 10
ENSMUSG00000084170.1	0.31	0.33	0.32	0.12	Gm11954	chr11	processed_pseudogene	predicted gene 11954
ENSMUSG00000104328.1	0.01	0.03	0	0	RP23-37D15.1	chr1	lincRNA		--
ENSMUSG00000022548.10	2237.33	4080.51	1719.39	2448.68	Apod	chr16	protein_coding	apolipoprotein D
ENSMUSG00000082424.4	0	0	0	0	Gm13292	chr2	processed_pseudogene	predicted gene 13292
ENSMUSG00000084154.1	0.14	0.2	0.07	0.22	Gm15644	chr6	processed_pseudogene	predicted gene 15644
ENSMUSG00000079357.4	0	0	0	0.02	Gm11100	chr14	antisense	predicted gene 11100
ENSMUSG00000057135.8	0	0	0	0	Scimp	chr11	protein_coding	SLP adaptor and CSK interacting membrane protein
ENSMUSG00000018654.13	1.46	2.71	1.08	0.94	Ikzf1	chr11	protein_coding	IKAROS family zinc finger 1
ENSMUSG00000033174.13	20.48	24.81	22.74	25.28	Mgll	chr6	protein_coding	monoglyceride lipase
ENSMUSG00000059562.10	0.04	0.14	0.08	0	Ccdc154	chr17	protein_coding	coiled-coil domain containing 154
ENSMUSG00000021951.5	6.68	11.88	8.22	14.31	N6amt2	chr14	protein_coding	N-6 adenine-specific DNA methyltransferase 2 (putative)
ENSMUSG00000078898.5	0	0	0.03	0.04	Gm4723	chr2	protein_coding	predicted gene 4723
ENSMUSG00000044167.6	3.22	3.77	3.01	3.18	Foxo1	chr3	protein_coding	forkhead box O1
ENSMUSG00000028862.6	4.01	5.85	3.7	3.88	Map3k6	chr4	protein_coding	mitogen-activated protein kinase kinase kinase 6
ENSMUSG00000091212.1	0	0	0	0.17	Krtap11-1	chr16	protein_coding	keratin associated protein 11-1
ENSMUSG00000009035.9	14.97	13.73	15.27	10.42	Tmem184b	chr15	protein_coding	transmembrane protein 184b
ENSMUSG00000097339.1	0	0.2	0.05	0.26	Gm26671	chr3	lincRNA	predicted gene, 26671
ENSMUSG00000025870.6	4.07	3.77	5.43	7.07	Arl10	chr13	protein_coding	ADP-ribosylation factor-like 10
ENSMUSG00000043372.8	7.6	9.26	9.08	9.99	Hexim2	chr11	protein_coding	hexamethylene bis-acetamide inducible 2
ENSMUSG00000039114.11	91.35	89.8	78.5	99.05	Nrn1	chr13	protein_coding	neuritin 1
ENSMUSG00000045797.1	0	0	0.02	0	4930402K13Rik	chrX	protein_coding	RIKEN cDNA 4930402K13 gene
ENSMUSG00000026691.10	0	0	0	0	Fmo3	chr1	protein_coding	flavin containing monooxygenase 3
ENSMUSG00000079065.2	9.74	13.18	9.11	11.2	BC005561	chr5	protein_coding	cDNA sequence BC005561
ENSMUSG00000024366.7	0.07	0.02	0	0.37	Gfra3	chr18	protein_coding	glial cell line derived neurotrophic factor family receptor alpha 3
ENSMUSG00000102840.1	0.03	0	0.05	0.05	RP23-355E19.1	chr1	antisense		--
ENSMUSG00000104087.1	0.02	0	0	0	RP24-548K2.1	chr1	TEC		--
ENSMUSG00000022992.12	7.56	9.66	9.55	7.84	Kansl2	chr15	protein_coding	KAT8 regulatory NSL complex subunit 2
ENSMUSG00000037393.2	0.13	0.49	0.1	0.42	Nmur2	chr11	protein_coding	neuromedin U receptor 2
ENSMUSG00000098020.1	0.54	1.72	0.33	0.59	Gm27012	chr11	lincRNA	predicted gene, 27012
ENSMUSG00000040985.9	0.19	0.18	0.28	0.07	Sun3	chr11	protein_coding	Sad1 and UNC84 domain containing 3
ENSMUSG00000037816.6	5.67	9.38	8.31	6.3	Fbxw17	chr13	protein_coding	F-box and WD-40 domain protein 17
ENSMUSG00000031138.4	0.06	0.07	0.06	0.13	F9	chrX	protein_coding	coagulation factor IX
ENSMUSG00000022096.10	17.92	14.06	18.15	17.34	Hr	chr14	protein_coding	hairless
ENSMUSG00000044393.11	0.24	0.19	0.12	0.08	Dsg2	chr18	protein_coding	desmoglein 2
ENSMUSG00000040990.13	35.39	33.83	29.13	35.17	Sh3kbp1	chrX	protein_coding	SH3-domain kinase binding protein 1
ENSMUSG00000027599.9	22.97	23.99	24.99	24.52	Armc1	chr3	protein_coding	armadillo repeat containing 1
ENSMUSG00000037933.11	62.38	49.57	63.75	46.19	Bicd2	chr13	protein_coding	bicaudal D homolog 2 (Drosophila)
ENSMUSG00000020747.13	4.15	4.63	5.63	3.97	2310067B10Rik	chr11	protein_coding	RIKEN cDNA 2310067B10 gene
ENSMUSG00000028684.10	40.49	77.3	38.51	68.33	Urod	chr4	protein_coding	uroporphyrinogen decarboxylase
ENSMUSG00000061780.5	0	0.04	0	0.09	Cfd	chr10	protein_coding	complement factor D (adipsin)
ENSMUSG00000086853.1	0.13	0	0	0	Gm14720	chrX	processed_transcript	predicted gene 14720
ENSMUSG00000103653.1	0	0	0.04	0	WI1-1003N17.1	chr1	processed_pseudogene		--
ENSMUSG00000095100.1	2.04	0.4	1.77	2.75	Gm22128	chr7	snoRNA	predicted gene, 22128
ENSMUSG00000076538.1	0	0	0	0	Igkv13-84	chr6	IG_LV_gene	immunoglobulin kappa chain variable 13-84
ENSMUSG00000048696.10	5.64	5.85	6.64	5.63	Mex3d	chr10	protein_coding	mex3 homolog D (C. elegans)
ENSMUSG00000080507.1	0	0	0.32	0	Gm22071	chr2	miRNA	predicted gene, 22071
ENSMUSG00000096445.1	0	0	0	0	Dcpp1	chr17	protein_coding	demilune cell and parotid protein 1
ENSMUSG00000058626.12	0.36	0.32	0.44	0.49	Capn11	chr17	protein_coding	calpain 11
ENSMUSG00000035085.5	0.29	1.34	0.58	0.49	1700020L24Rik	chr11	protein_coding	RIKEN cDNA 1700020L24 gene
ENSMUSG00000083000.1	0	0	0	0	Gm15678	chr8	processed_pseudogene	predicted gene 15678
ENSMUSG00000031024.8	13.62	11.76	13.67	9.49	St5	chr7	protein_coding	suppression of tumorigenicity 5
ENSMUSG00000035121.5	0.82	1.2	0.8	1.16	Neil2	chr14	protein_coding	nei like 2 (E. coli)
ENSMUSG00000088435.1	0	0	0	0	Gm25383	chr13	snoRNA	predicted gene, 25383
ENSMUSG00000000339.10	93.88	105.24	114.62	126.7	Rtca	chr3	protein_coding	RNA 3'-terminal phosphate cyclase
ENSMUSG00000023143.6	6.1	8.51	8.5	8.95	Nagpa	chr16	protein_coding	N-acetylglucosamine-1-phosphodiester alpha-N-acetylglucosaminidase
ENSMUSG00000026466.12	27.27	25.59	33	27.59	Tor1aip1	chr1	protein_coding	torsin A interacting protein 1
ENSMUSG00000089810.1	8.25	12.09	9.5	9.75	Gm16536	chr9	antisense	predicted gene 16536
ENSMUSG00000096006.1	0.06	0.03	0.02	0.1	Gm21596	chr2	processed_pseudogene	predicted gene, 21596
ENSMUSG00000034471.8	4.08	3.72	4.88	2.79	Caskin2	chr11	protein_coding	CASK-interacting protein 2
ENSMUSG00000034341.13	63.05	85.51	70.35	95.97	Wbp2	chr11	protein_coding	WW domain binding protein 2
ENSMUSG00000056380.9	0.33	0.15	0.15	0.11	Gpr50	chrX	protein_coding	G-protein-coupled receptor 50
ENSMUSG00000100215.1	17.56	18.76	14.48	18.59	Gm8292	chr1	processed_pseudogene	predicted gene 8292
ENSMUSG00000043629.8	7.21	8.4	9.56	10.28	1700019D03Rik	chr1	protein_coding	RIKEN cDNA 1700019D03 gene
ENSMUSG00000030265.10	35.49	24.04	34.44	26.22	Kras	chr6	protein_coding	v-Ki-ras2 Kirsten rat sarcoma viral oncogene homolog
ENSMUSG00000077497.1	0.23	0	0	0	Gm23593	chr14	snoRNA	predicted gene, 23593
ENSMUSG00000071516.2	0	0	0	0	Hist1h2ai	chr13	protein_coding	histone cluster 1, H2ai
ENSMUSG00000037001.10	1.54	1.98	1.59	1.97	Zfp39	chr11	protein_coding	zinc finger protein 39
ENSMUSG00000003135.11	19.75	21.31	19.8	22.99	Cnot11	chr1	protein_coding	CCR4-NOT transcription complex, subunit 11
ENSMUSG00000022179.4	0.59	0.89	1.07	1.15	4931414P19Rik	chr14	protein_coding	RIKEN cDNA 4931414P19 gene
ENSMUSG00000044361.11	0.44	0.88	0.81	0.92	BC024139	chr15	protein_coding	cDNA sequence BC024139
ENSMUSG00000100261.1	0.07	0	0.02	0.04	Gm6473	chr1	unprocessed_pseudogene	predicted gene 6473
ENSMUSG00000036867.7	0.79	0.74	0.71	0.78	Smad6	chr9	protein_coding	SMAD family member 6
ENSMUSG00000104115.1	0.09	0	0	0	Ighv8-1	chr12	IG_V_pseudogene	immunoglobulin heavy variable V8-1
ENSMUSG00000039771.9	37.88	46.22	38.79	50.55	Polr2j	chr5	protein_coding	polymerase (RNA) II (DNA directed) polypeptide J
ENSMUSG00000041014.13	5.26	3.25	6.44	5.3	Nrg3	chr14	protein_coding	neuregulin 3
ENSMUSG00000080939.1	0	0	0	0	Gm9208	chrX	processed_pseudogene	predicted gene 9208
ENSMUSG00000046668.8	26.75	29.13	34.22	28.24	Cxxc5	chr18	protein_coding	CXXC finger 5
ENSMUSG00000053453.8	122.08	114.5	110.14	127.91	Thoc7	chr14	protein_coding	THO complex 7 homolog (Drosophila)
ENSMUSG00000074277.3	0.2	0.3	0.07	0.04	Phldb3	chr7	protein_coding	pleckstrin homology-like domain, family B, member 3
ENSMUSG00000012428.8	0.45	1.22	0.19	0.93	Steap4	chr5	protein_coding	STEAP family member 4
ENSMUSG00000081013.1	0	0.07	0	0	Gm14497	chr2	processed_pseudogene	predicted gene 14497
ENSMUSG00000022718.7	13.93	13.78	15.13	13.88	Dgcr8	chr16	protein_coding	DiGeorge syndrome critical region gene 8
ENSMUSG00000085139.1	0.16	0.1	0.16	0.26	A730046J19Rik	chrX	lincRNA	RIKEN cDNA A730046J19 gene
ENSMUSG00000046287.7	6.01	5.21	6.78	4.68	Pnma3	chrX	protein_coding	paraneoplastic antigen MA3
ENSMUSG00000068262.3	0	0.03	0	0	Gm5879	chr6	processed_pseudogene	predicted gene 5879
ENSMUSG00000031979.13	7	6.55	7.88	5.27	Cog2	chr8	protein_coding	component of oligomeric golgi complex 2
ENSMUSG00000084329.1	0.04	0.02	0.16	0.07	Gm6733	chr11	processed_pseudogene	predicted gene 6733
ENSMUSG00000095612.2	0	0	0	0	Ighv5-4	chr12	IG_V_gene	immunoglobulin heavy variable 5-4
ENSMUSG00000025804.4	0.1	0.12	0.18	0.09	Ccr1	chr9	protein_coding	chemokine (C-C motif) receptor 1
ENSMUSG00000048520.12	0.14	0.21	0.15	0.11	Fbxl13	chr5	protein_coding	F-box and leucine-rich repeat protein 13
ENSMUSG00000014786.7	2.54	2.53	2.71	2.74	Slc9a5	chr8	protein_coding	solute carrier family 9 (sodium/hydrogen exchanger), member 5
ENSMUSG00000091272.1	0.08	0	0	0.05	Gm17641	chr3	protein_coding	predicted gene, 17641
ENSMUSG00000026841.7	0.23	0.3	0.34	0.19	Fibcd1	chr2	protein_coding	fibrinogen C domain containing 1
ENSMUSG00000085913.1	0.03	0.02	0.03	0	Gm15601	chr14	antisense	predicted gene 15601
ENSMUSG00000057388.5	115.12	155.4	108	166.66	Mrpl18	chr17	protein_coding	mitochondrial ribosomal protein L18
ENSMUSG00000100850.1	0.03	0	0	0	4930434B07Rik	chr1	lincRNA	RIKEN cDNA 4930434B07 gene
ENSMUSG00000044337.5	1.57	0.94	1.32	1.39	Ackr3	chr1	protein_coding	atypical chemokine receptor 3
ENSMUSG00000062152.4	0.06	0	0	0	Rpl21-ps14	chr8	processed_pseudogene	ribosomal protein L21, pseudogene 14
ENSMUSG00000066640.7	1.38	1.05	1.47	1	Fbxl18	chr5	protein_coding	F-box and leucine-rich repeat protein 18
ENSMUSG00000008450.7	3.87	6.63	4.61	6.2	Nutf2	chr8	protein_coding	nuclear transport factor 2
ENSMUSG00000041399.3	0.03	0	0	0	1700013G24Rik	chr4	protein_coding	RIKEN cDNA 1700013G24 gene
ENSMUSG00000092511.3	0.49	0.94	1.06	1.26	Gm20547	chr17	protein_coding	predicted gene 20547
ENSMUSG00000097573.2	0.33	0.72	0.6	0.43	G730003C15Rik	chr1	antisense	RIKEN cDNA G730003C15 gene
ENSMUSG00000005705.6	1.65	0.97	1.31	0.89	Agrp	chr8	protein_coding	agouti related neuropeptide
ENSMUSG00000034422.10	0.68	0.87	0.68	0.29	Parp14	chr16	protein_coding	poly (ADP-ribose) polymerase family, member 14
ENSMUSG00000060519.7	7.67	14.79	8.06	8.62	Tor3a	chr1	protein_coding	torsin family 3, member A
ENSMUSG00000032936.9	10.24	34.8	11.82	27.44	Camkv	chr9	protein_coding	CaM kinase-like vesicle-associated
ENSMUSG00000019777.12	88.85	90.71	81.24	94.95	Hdac2	chr10	protein_coding	histone deacetylase 2
ENSMUSG00000021779.12	7.22	5.67	8.47	7.87	Thrb	chr14	protein_coding	thyroid hormone receptor beta
ENSMUSG00000069830.6	0.22	0.21	0.11	0.1	Nlrp1a	chr11	protein_coding	NLR family, pyrin domain containing 1A
ENSMUSG00000090777.1	0	0	0	0.12	Gm7873	chr16	protein_coding	predicted gene 7873
ENSMUSG00000077254.1	0	0.57	0	0	Gm26079	chr5	snoRNA	predicted gene, 26079
ENSMUSG00000021835.10	3.08	2.61	3.06	1.39	Bmp4	chr14	protein_coding	bone morphogenetic protein 4
ENSMUSG00000023055.5	34.9	33.84	37.72	29.86	Calcoco1	chr15	protein_coding	calcium binding and coiled coil domain 1
ENSMUSG00000082031.1	0.07	0	0	0	Gm8097	chrX	processed_pseudogene	predicted gene 8097
ENSMUSG00000032717.10	0.66	0.22	0.18	0	Mdfi	chr17	protein_coding	MyoD family inhibitor
ENSMUSG00000060176.3	0.82	0.54	0.66	0.57	Kif27	chr13	protein_coding	kinesin family member 27
ENSMUSG00000085324.1	0.12	0	0	0	Gm11680	chr11	lincRNA	predicted gene 11680
ENSMUSG00000025133.8	7.62	7.54	7.54	9.34	Ints4	chr7	protein_coding	integrator complex subunit 4
ENSMUSG00000083750.1	0	0	0	0	Gm14108	chr2	processed_pseudogene	predicted gene 14108
ENSMUSG00000103779.1	0.15	0.12	0.27	0.18	RP24-490B17.7	chr17	TEC		--
ENSMUSG00000024830.12	36.89	46.48	38.93	34.93	Rps6kb2	chr19	protein_coding	ribosomal protein S6 kinase, polypeptide 2
ENSMUSG00000097460.1	0.21	0	0.09	0	Gm26734	chr17	lincRNA	predicted gene, 26734
ENSMUSG00000090363.4	0.09	0.04	0.04	0.19	Gm3512	chr14	protein_coding	predicted gene 3512
ENSMUSG00000098364.1	55.01	52.71	75.54	53.61	Gm27646	chr4	miRNA	predicted gene, 27646
ENSMUSG00000032218.6	0.34	0.17	0.23	0.39	Ccnb2	chr9	protein_coding	cyclin B2
ENSMUSG00000074649.6	24.06	33.65	23.84	32.17	BC029722	chr2	processed_transcript	cDNA sequence BC029722
ENSMUSG00000084932.1	1.58	1.27	1.26	1.96	Gm15156	chrX	antisense	predicted gene 15156
ENSMUSG00000082771.1	0	0	0	0	Gm12803	chr4	processed_pseudogene	predicted gene 12803
ENSMUSG00000097762.1	0.26	0.17	0.21	0.03	4732463B04Rik	chr12	lincRNA	RIKEN cDNA 4732463B04 gene
ENSMUSG00000070995.6	0	0	0	0	Gm6313	chr6	lincRNA	predicted gene 6313
ENSMUSG00000102568.1	0.02	0.1	0	0	RP23-340C13.4	chr9	TEC		--
ENSMUSG00000085774.1	0	0	0	0	Gm13055	chr4	antisense	predicted gene 13055
ENSMUSG00000069355.8	0	0.57	0	0	Gm5152	chr5	protein_coding	predicted gene 5152
ENSMUSG00000036964.10	3.1	3.28	3.71	2.98	Trim17	chr11	protein_coding	tripartite motif-containing 17
ENSMUSG00000030352.10	10.29	8.86	9.76	7.19	Tspan9	chr6	protein_coding	tetraspanin 9
ENSMUSG00000081899.1	0	0.04	0.06	0	Gm13606	chr2	processed_pseudogene	predicted gene 13606
ENSMUSG00000003031.10	27.07	22.24	26.37	23.61	Cdkn1b	chr6	protein_coding	cyclin-dependent kinase inhibitor 1B
ENSMUSG00000076241.1	0.34	0.47	0	0	Mir543	chr12	miRNA	microRNA 543
ENSMUSG00000000276.7	10.41	6.29	10.35	8.45	Dgke	chr11	protein_coding	diacylglycerol kinase, epsilon
ENSMUSG00000028468.11	6.4	7.23	7.2	6.98	Rgp1	chr4	protein_coding	RGP1 retrograde golgi transport homolog (S. cerevisiae)
ENSMUSG00000062691.6	32.32	45.5	23.58	39.35	Cebpzos	chr17	protein_coding	CCAAT/enhancer binding protein (C/EBP), zeta, opposite strand
ENSMUSG00000044933.2	1.41	1.88	1.92	1.67	Sstr3	chr15	protein_coding	somatostatin receptor 3
ENSMUSG00000097519.2	0.05	0.02	0	0.08	4930558J18Rik	chr1	lincRNA	RIKEN cDNA 4930558J18 gene
ENSMUSG00000089828.1	0.01	0.03	0.01	0.07	Gm16300	chr15	processed_pseudogene	predicted gene 16300
ENSMUSG00000025353.4	2.86	3.72	2.14	3.39	Ormdl2	chr10	protein_coding	ORM1-like 2 (S. cerevisiae)
ENSMUSG00000097431.1	13.37	13.1	14.65	16.5	Gm26782	chr14	lincRNA	predicted gene, 26782
ENSMUSG00000038708.9	51.31	32.77	46.14	35.9	Golga4	chr9	protein_coding	golgi autoantigen, golgin subfamily a, 4
ENSMUSG00000000295.8	35.74	46.01	38.35	44.08	Hddc2	chr10	protein_coding	HD domain containing 2
ENSMUSG00000049539.2	0	0	0.09	0	Hist1h1a	chr13	protein_coding	histone cluster 1, H1a
ENSMUSG00000083274.1	0.24	0.24	0.32	0.05	Zcchc9-ps	chr2	processed_pseudogene	zinc finger, CCHC domain containing 9, pseudogene
ENSMUSG00000092988.1	0	0.44	0	0	Mir3093	chr3	miRNA	microRNA 3093
ENSMUSG00000031901.8	13.39	14.42	15.35	13.61	Dus2	chr8	protein_coding	dihydrouridine synthase 2
ENSMUSG00000025340.10	30.53	23.48	30.24	30.33	Rabgef1	chr5	protein_coding	RAB guanine nucleotide exchange factor (GEF) 1
ENSMUSG00000024410.10	20.04	22.65	22.49	28.9	3110002H16Rik	chr18	protein_coding	RIKEN cDNA 3110002H16 gene
ENSMUSG00000071552.4	0	0	0	0	Tigit	chr16	protein_coding	T cell immunoreceptor with Ig and ITIM domains
ENSMUSG00000010175.9	3.72	3.93	5.36	3.49	Prox1	chr1	protein_coding	prospero homeobox 1
ENSMUSG00000074227.7	3.77	7.66	2.64	6.93	Spint2	chr7	protein_coding	serine protease inhibitor, Kunitz type 2
ENSMUSG00000045339.7	0	0	0	0	A930104D05Rik	chr2	lincRNA	RIKEN cDNA A930104D05 gene
ENSMUSG00000032485.10	4.85	6.23	6.52	5.31	Scap	chr9	protein_coding	SREBF chaperone
ENSMUSG00000086413.1	0	0	0	0	Gm12415	chr4	lincRNA	predicted gene 12415
ENSMUSG00000024742.11	33.1	31.4	31.55	35.56	Fen1	chr19	protein_coding	flap structure specific endonuclease 1
ENSMUSG00000090544.2	0	0	0	0	Gm6576	chr15	protein_coding	predicted gene 6576
ENSMUSG00000035949.11	28.83	41.94	39.86	46.09	Fbxw2	chr2	protein_coding	F-box and WD-40 domain protein 2
ENSMUSG00000097289.1	0.02	0	0.02	0	2010300F17Rik	chr11	lincRNA	RIKEN cDNA 2010300F17 gene
ENSMUSG00000040913.6	4.6	7.74	6.68	7.09	Fbxw4	chr19	protein_coding	F-box and WD-40 domain protein 4
[truncated: 25,354 more rows]
