# Supplementary material for: Bone Marrow Stromal Cell Antigen 2: Is a Potential Neuroinflammation Biomarker of SOD1G93A Mouse Model of Amyotrophic Lateral Sclerosis in Pre-symptomatic Stage
Source: Front Neurosci. 2022 Feb 7;15:788730. doi: 10.3389/fnins.2021.788730 (PMC8858987; doi:10.3389/fnins.2021.788730)
Supplement: Supplementary file 4 [file Table_4.xlsx]

## Sheet: Top4 immune-related process
GO enrichment analyze result of Top4 immune-related process
Term	Database	ID	Input number	Background number	P-Value	Corrected P-Value	Input
immune system process	Gene Ontology	GO:0002376	36	324	0	3.18745e-13	Tlr2 Ifi30 Naip2 Apobec3 Tlr12 Psmb8 Lgals3 Pycard Iigp1 Cd300lg Clec4n Crtam Lilrb4 Irf7 Olr1 Zbp1 Clec4d C1qb C1qa AF251705 Cd4 C3 Lrmp Tmem173 Lat2 Oasl2 Pirb Cd86 Pdcd1 C1s1 Clec7a Mx1 Spon2 Ets1 Fcgr1 Bst2 Lyn Ifit1 Ly86
immune response	Gene Ontology	GO:0006954	26	229	9.65894e-15	3.18745e-13	Fcgr2b Ccl11 Ccl12 Tnfrsf1b Vav1 Irf8 Sbspon Cd4 Ccl3 Ccl6 Ccl4 Ccl9 Oasl2 Il12a Ccr2 Tnf Ccr9 Il1b Ms4a2 Tlr2 Tnfsf8 Osm Cxcl10
innate immune response	Gene Ontology	GO:0045087	25	231	9.81437e-14	2.15916e-12	Naip2 Apobec3 Tlr12 Lgals3 Pycard Iigp1 Spon2 Irf7 Zbp1 Clec4d C1qb C1qa C3 Tmem173 Clec4n Oasl2 Cybb C1s1 Clec7a Mx1 Tlr2 Fcgr1 Bst2 Lyn Ifit1 Ly86
inflammatory response	Gene Ontology	GO:0006955	19	167	4.18423e-11	6.90398e-10	Sele Naip2 Tlr12 Ptafr Tnfrsf4 Pycard Selp Ccl11 Ccl12 Tnfrsf1b Olr1 C3 Ccl3 Ccl4 Slc11a1 Ccr2 Tnf Il1b Ms4a2 Cnr2 Clec7a Tlr2 Cxcl10 Lyn Ly86

## Sheet: gene details
Chromosome	Gene	logFC	logCPM	PValue	FDR	RPKM_SOD1_spinal_90d	RPKM_WT_spinal_90d	Description
chr17	C3	2.02627	7.57812	0.00282292	0.239595	145.27	35.1	complement component 3
chr4	C1qb	1.83897	4.63649	0.00661574	0.397773	86.87	23.89	complement component 1, q subcomponent, beta polypeptide
chr4	C1qa	1.88667	4.26608	0.00548021	0.374806	70.76	18.83	complement component 1, q subcomponent, alpha polypeptide
chr7	Irf7	2.17431	4.12739	0.00153602	0.165437	23.01	5.02	interferon regulatory factor 7
chr15	Apobec3	1.89265	3.87685	0.0054348	0.374806	9.24	2.45	apolipoprotein B mRNA editing enzyme, catalytic polypeptide 3
chr14	Lgals3	3.0764	3.74885	1.68661e-05	0.00941643	31.39	3.66	lectin, galactose binding, soluble 3
chr5	Oasl2	2.07472	3.21991	0.00258246	0.239486	9.41	2.2	2'-5' oligoadenylate synthetase-like 2
chr4	Lyn	1.77172	3.15813	0.00939226	0.501263	8.22	2.37	Yamaguchi sarcoma viral (v-yes-1) oncogene homolog
chr13	Ly86	2.18655	3.00494	0.00159674	0.169969	31.97	6.91	lymphocyte antigen 86
chr6	Clec7a	3.88418	2.94695	2.33606e-07	0.00042605	15.28	1.02	C-type lectin domain family 7, member a
chr19	Ifit1	2.22953	2.23273	0.00149641	0.162332	7.03	1.47	interferon-induced protein with tetratricopeptide repeats 1
chr3	Fcgr1	1.96201	2.15224	0.00489447	0.34599	6.59	1.66	Fc receptor, IgG, high affinity I
chr8	Bst2	2.07781	1.46925	0.00325034	0.264642	14.04	3.27	bone marrow stromal cell antigen 2
chr18	Iigp1	3.04774	1.03843	6.03295e-05	0.0214342	2.79	0.33	interferon inducible GTPase 1
chr13	Naip2	1.97234	0.825558	0.0063748	0.386274	1.38	0.35	NLR family, apoptosis inhibitory protein 2
chr18	Tmem173	2.30244	0.76693	0.00164539	0.173795	2.91	0.58	transmembrane protein 173
chr16	Mx1	2.23078	0.662932	0.00234267	0.221759	1.69	0.35	MX dynamin-like GTPase 1
chr3	Tlr2	1.98356	0.600051	0.00706768	0.419797	1.9	0.47	toll-like receptor 2
chr6	C1s1	1.96434	0.585062	0.00768411	0.445369	1.8	0.45	complement component 1, s subcomponent 1
chr7	Pycard	2.73866	0.207784	0.000402344	0.0701077	3.34	0.49	PYD and CARD domain containing
chrX	Cybb	3.79641	0.178759	8.93082e-06	0.00581715	0.85	0.06	protein_coding
chr2	Zbp1	2.46378	-0.413156	0.00230957	0.22015	0.83	0.15	Z-DNA binding protein 1
chr4	Tlr12	7.9506	-1.73806	1.79859e-05	0.0094623	0.39	0	toll-like receptor 12
chr5	Spon2	4.1031	-2.1813	0.00133434	0.155957	0.37	0.02	spondin 2, extracellular matrix protein
chr6	Clec4n	7.23192	-2.35134	0.000390825	0.0689793	0.53	0	C-type lectin domain family 4, member n
chr6	Clec4d	6.91239	-2.60997	0.00140897	0.155957	0.45	0	C-type lectin domain family 4, member d
